# Supplementary material for: Homogeneity among glyphosate-resistant Amaranthus palmeri in geographically distant locations
Source: PLoS One. 2020 Sep 9;15(9):e0233813. doi: 10.1371/journal.pone.0233813 (PMC7480871; doi:10.1371/journal.pone.0233813)
Supplement: S1 Table — Number of whole genome shotgun reads that align to each nucleotide of the eccDNA replicon reference assembly. Average read depths are in parenthesis. (XLSX) [file pone.0233813.s001.xlsx]

## Sheet: Sheet1
		Supplemental table 1. Read depths for each wgs dataset aligned to the eccDNA replicon. Green box indicates the EPSPS gene
		Number of whole genome shotgun reads that align to each nucleotide of the replicon.
Replicon	Arizona	Arizona	Delaware	Georgia	Georgia	Kansas	Kansas	Maryland
Position	GR (1233)	GS(181)	GR(1892)	GR(1405)	GS(112)	GR(1233)	GS(164)	GR(1100)
1	65	0	92	65	0	72	0	7631
2	104	3	162	109	0	112	0	7287
3	115	3	185	120	0	123	0	7374
4	126	4	213	138	1	138	0	7973
5	133	4	222	149	1	140	1	7770
6	141	4	233	156	1	146	2	7115
7	152	4	251	167	1	153	2	7964
8	164	4	270	180	1	166	2	7030
9	169	4	277	194	1	173	2	6340
10	173	4	287	200	1	173	2	6883
11	181	4	301	211	1	182	2	6468
12	190	5	313	220	1	185	2	6246
13	194	5	328	231	1	193	2	6951
14	209	6	347	242	1	203	2	6639
15	211	6	359	248	1	209	2	6017
16	219	6	365	261	1	215	2	5878
17	228	6	375	275	1	221	3	7966
18	238	6	384	282	1	234	3	6556
19	245	6	405	290	1	239	3	6163
20	255	6	418	301	1	246	3	7967
21	265	6	433	313	1	258	3	7974
22	274	6	446	325	1	261	3	7188
23	283	6	451	338	1	266	3	6814
24	295	6	464	353	1	274	3	5825
25	309	6	481	361	1	281	3	7971
26	314	6	491	373	1	289	4	6727
27	321	6	502	383	1	304	4	7976
28	329	6	513	393	1	314	4	7968
29	335	7	522	404	1	319	4	7984
30	340	7	538	415	1	323	4	7903
31	349	7	552	418	1	332	4	6063
32	357	7	557	421	1	332	4	5807
33	362	6	569	429	1	337	4	5595
34	374	7	584	436	1	345	4	5530
35	386	7	600	449	1	357	4	7969
36	389	7	609	456	2	361	4	7970
37	394	7	625	468	2	369	4	7979
38	401	7	641	475	2	379	4	7962
39	407	7	658	482	2	386	4	7970
40	412	7	675	491	2	401	4	7963
41	429	7	691	501	2	410	4	6466
42	432	7	704	509	2	413	4	5940
43	437	7	712	515	2	422	4	7981
44	449	7	726	526	2	432	4	7971
45	458	7	741	543	2	440	4	7970
46	468	7	757	560	2	448	4	7967
47	480	7	766	569	2	457	5	7973
48	488	7	780	578	2	469	5	6541
49	498	7	793	588	2	478	5	6134
50	505	7	812	594	2	481	5	5777
51	516	7	830	611	2	492	5	5031
52	528	7	852	625	2	506	5	7968
53	537	7	866	637	2	513	5	6455
54	548	7	889	646	2	523	5	6217
55	559	7	908	663	2	532	5	6088
56	572	7	927	674	2	541	6	5731
57	580	7	939	681	2	546	6	5653
58	588	7	964	691	2	555	6	5465
59	592	7	977	699	2	562	6	7957
60	595	7	995	717	2	577	6	7481
61	605	7	1005	733	2	587	6	6851
62	624	7	1024	755	2	597	6	6034
63	634	7	1041	764	2	603	6	5781
64	647	7	1060	773	2	617	6	4959
65	653	7	1076	779	2	629	6	4425
66	665	7	1086	791	2	644	6	7982
67	677	7	1098	804	2	650	6	7975
68	691	7	1109	813	2	653	6	7969
69	695	7	1118	819	2	658	7	6409
70	708	7	1127	831	2	672	8	6368
71	717	8	1143	839	2	681	8	6321
72	732	8	1163	853	2	696	8	5726
73	742	9	1195	865	2	708	8	5996
74	752	10	1208	884	2	725	8	5919
75	759	11	1225	896	2	736	8	5677
76	764	12	1241	906	2	744	8	5073
77	776	12	1271	921	2	759	8	7969
78	790	11	1293	930	2	764	8	7973
79	798	11	1305	939	2	775	8	7983
80	805	13	1313	946	2	783	8	7960
81	819	13	1335	954	2	788	8	7460
82	829	14	1352	969	2	796	8	6644
83	845	13	1370	979	2	806	8	6385
84	866	14	1385	990	2	817	8	6288
85	870	14	1392	997	2	820	8	5593
86	886	15	1410	1011	2	833	8	7977
87	897	15	1426	1019	2	840	8	6680
88	908	14	1440	1031	2	848	8	6660
89	916	16	1456	1040	2	858	8	6480
90	933	16	1466	1051	2	863	8	6202
91	940	16	1476	1063	2	869	8	5722
92	950	16	1492	1077	2	874	8	7983
93	955	16	1507	1087	2	880	9	7968
94	961	16	1524	1096	2	891	9	7316
95	964	16	1531	1107	2	900	9	6891
96	975	16	1546	1116	2	906	9	6808
97	995	16	1575	1129	2	913	8	6261
98	1006	16	1600	1148	2	924	8	4505
99	1010	17	1615	1159	2	932	8	7836
100	1014	17	1633	1167	2	941	8	7667
101	1018	14	1641	1172	1	942	8	7131
102	1025	17	1657	1189	1	957	8	7081
103	1025	17	1663	1190	1	960	8	6603
104	1038	17	1676	1201	1	968	9	5554
105	1037	17	1663	1202	1	970	9	7983
106	1047	17	1673	1211	1	978	9	7977
107	1053	17	1675	1212	1	979	9	6137
108	1059	17	1670	1211	1	990	9	5599
109	1061	17	1664	1204	1	985	7	6272
110	1063	17	1674	1206	1	983	9	6040
111	1061	17	1676	1206	1	982	9	5782
112	1066	17	1685	1217	0	982	9	5536
113	1071	17	1688	1226	0	982	9	7980
114	1080	17	1701	1235	1	989	9	7978
115	1075	17	1704	1238	1	989	9	7960
116	1080	16	1705	1240	1	992	9	7539
117	1084	16	1711	1237	1	994	9	7274
118	1087	17	1713	1236	1	998	9	6528
119	1094	17	1725	1248	1	1000	9	6047
120	1099	17	1722	1254	1	1005	9	5871
121	1099	15	1729	1260	1	1005	9	5672
122	1107	14	1747	1276	1	1010	9	5414
123	1100	14	1741	1268	1	1000	9	4598
124	1114	14	1759	1272	1	1005	9	7981
125	1116	14	1765	1269	1	1001	8	7962
126	1126	15	1758	1268	0	996	8	7959
127	1127	15	1760	1263	0	998	8	6895
128	1128	15	1756	1258	0	992	8	6732
129	1122	15	1747	1257	0	997	7	5554
130	1115	15	1739	1249	0	992	7	4617
131	1121	15	1743	1244	0	999	7	4986
132	1120	15	1739	1237	0	1001	7	4545
133	1119	15	1741	1242	0	1005	7	7984
134	1116	14	1728	1234	0	1003	7	7965
135	1124	14	1741	1242	0	1004	7	7876
136	1123	14	1742	1242	0	1005	7	4691
137	1128	14	1740	1241	0	1004	7	7973
138	1123	14	1744	1236	0	1005	7	4739
139	1117	14	1749	1228	0	1001	6	7678
140	1114	14	1761	1237	0	1001	6	6952
141	1104	14	1744	1233	0	997	6	6486
142	1102	14	1741	1228	0	993	6	5357
143	1096	14	1733	1226	0	990	6	4669
144	1102	14	1733	1223	0	997	6	7974
145	1095	14	1736	1215	0	996	6	7968
146	1093	14	1740	1211	0	1001	6	7985
147	1089	14	1733	1211	0	998	5	5570
148	1092	14	1742	1205	0	992	5	4822
149	1094	13	1754	1211	0	996	5	4763
150	1091	13	1753	1211	0	994	5	5132
151	1097	13	1760	1212	0	995	5	5294
152	1089	13	1745	1210	0	995	5	4387
153	1077	13	1732	1212	0	991	5	5483
154	1076	13	1728	1208	0	994	5	4910
155	1078	13	1731	1212	0	997	5	7972
156	1077	13	1725	1213	0	997	5	7022
157	1054	13	1716	1199	0	988	5	4373
158	1053	13	1704	1199	0	985	5	5375
159	1051	13	1708	1193	0	987	5	7946
160	1051	13	1702	1187	0	985	5	7976
161	1049	13	1692	1184	0	980	5	7976
162	1049	13	1689	1188	0	981	5	7971
163	1047	13	1693	1183	0	975	5	5531
164	1053	13	1687	1188	0	970	5	6210
165	1048	13	1689	1191	0	968	5	4212
166	1042	13	1693	1191	0	977	5	5524
167	1041	13	1698	1185	0	973	5	6507
168	1042	13	1693	1182	0	966	5	4847
169	1040	13	1688	1179	0	963	5	5209
170	1039	13	1690	1188	0	958	5	7099
171	1032	13	1681	1184	0	956	5	4280
172	1031	13	1669	1188	0	962	5	4874
173	1031	13	1663	1178	0	959	5	7959
174	1034	13	1660	1173	0	950	5	7970
175	1027	12	1656	1166	0	944	5	4308
176	1025	12	1655	1165	0	946	5	4193
177	1023	12	1659	1166	0	948	5	5531
178	1021	12	1651	1161	0	944	4	7960
179	1018	12	1647	1163	0	946	4	6460
180	1019	12	1640	1165	0	951	4	4347
181	1018	12	1639	1168	0	951	4	4811
182	1022	12	1638	1162	0	950	4	7176
183	1020	12	1644	1164	0	950	4	4326
184	1010	12	1633	1157	0	948	4	5530
185	1003	12	1630	1153	0	948	4	4628
186	1006	13	1629	1157	0	946	4	4439
187	1009	13	1626	1160	0	941	4	7963
188	1007	13	1632	1158	0	942	3	5524
189	1003	13	1630	1157	0	942	2	6543
190	996	13	1634	1160	0	946	2	4926
191	998	12	1628	1156	0	940	2	4939
192	999	12	1643	1163	0	939	2	7955
193	997	12	1633	1159	0	936	2	4506
194	1004	11	1640	1157	0	928	2	7974
195	998	10	1623	1143	0	912	2	4260
196	1003	8	1636	1146	0	913	2	4981
197	1004	9	1627	1148	0	914	2	7388
198	1008	8	1612	1148	0	912	2	6104
199	999	8	1600	1145	0	905	2	4478
200	991	6	1601	1147	0	910	2	4978
201	993	5	1602	1146	0	911	2	4344
202	999	5	1609	1149	0	910	2	5512
203	1001	5	1602	1152	0	920	2	7250
204	1002	5	1606	1148	0	915	2	6606
205	993	5	1600	1153	0	911	2	6344
206	982	5	1609	1153	0	909	2	5863
207	980	5	1603	1151	0	907	2	4388
208	976	5	1601	1152	0	902	2	4975
209	967	5	1598	1154	0	905	2	7959
210	977	5	1602	1153	0	909	2	6645
211	976	4	1599	1155	0	907	2	4647
212	968	4	1600	1154	0	912	2	7958
213	967	4	1596	1147	0	913	1	4969
214	963	0	1598	1141	0	917	1	6844
215	959	4	1595	1143	0	913	1	6551
216	961	4	1593	1150	0	909	1	5521
217	961	4	1590	1146	0	907	1	6963
218	962	4	1589	1146	0	904	1	6787
219	951	4	1574	1142	0	902	1	6711
220	943	4	1562	1131	0	897	0	7923
221	943	4	1544	1125	0	889	0	6543
222	938	3	1538	1125	0	891	0	4488
223	944	3	1533	1119	0	884	0	4231
224	948	3	1539	1114	0	892	0	4641
225	945	3	1535	1120	0	891	0	4491
226	947	3	1545	1138	0	899	0	7920
227	950	3	1556	1144	0	901	0	7962
228	946	3	1559	1146	0	898	0	7926
229	943	3	1568	1144	0	901	0	5971
230	940	3	1570	1150	0	895	0	4439
231	946	3	1570	1158	0	898	0	4486
232	944	3	1561	1157	0	892	0	7946
233	950	3	1566	1169	0	896	0	7920
234	948	3	1559	1169	0	897	0	6891
235	948	3	1558	1165	0	907	0	6792
236	944	3	1553	1164	0	903	0	7910
237	959	3	1568	1182	0	920	0	6899
238	950	3	1571	1182	0	922	0	4642
239	942	3	1548	1175	0	913	0	7689
240	949	3	1548	1184	0	912	0	5481
241	943	3	1538	1170	0	903	0	5483
242	940	3	1527	1171	0	906	0	7940
243	935	3	1513	1160	0	895	0	7431
244	927	3	1507	1152	0	886	0	6954
245	928	3	1513	1161	0	897	0	4425
246	920	3	1512	1155	0	892	0	7723
247	918	2	1498	1160	0	892	0	7050
248	914	2	1506	1156	0	897	0	7930
249	920	1	1527	1162	0	902	0	7139
250	916	1	1520	1164	0	906	0	7331
251	920	1	1524	1159	0	898	0	6741
252	916	1	1515	1157	0	893	0	7846
253	919	1	1526	1161	0	894	0	7960
254	916	1	1537	1160	0	898	0	7578
255	911	1	1530	1159	0	895	0	4489
256	917	1	1532	1164	0	896	0	4533
257	913	1	1530	1161	0	894	0	4394
258	906	1	1516	1156	0	892	0	6707
259	899	1	1506	1149	0	884	0	4543
260	909	1	1508	1151	0	886	0	7947
261	912	1	1503	1151	0	885	0	7619
262	914	1	1489	1143	0	882	0	7517
263	910	1	1480	1135	0	880	0	7206
264	918	1	1484	1142	0	891	0	5450
265	917	1	1472	1138	0	883	0	7932
266	909	1	1463	1137	0	881	0	6930
267	912	1	1469	1140	0	880	0	6982
268	916	1	1471	1135	0	882	0	4972
269	912	1	1456	1135	0	881	0	7751
270	910	1	1463	1143	0	891	0	7281
271	899	1	1442	1132	0	873	0	7550
272	895	1	1434	1119	0	866	0	7834
273	893	1	1430	1123	0	869	0	4166
274	895	1	1429	1119	0	866	0	7484
275	891	1	1422	1115	0	854	0	7944
276	896	1	1434	1117	0	859	0	7487
277	895	1	1441	1118	0	858	0	7895
278	895	1	1435	1117	0	852	0	4469
279	903	1	1433	1127	0	867	0	7249
280	903	1	1428	1120	0	860	0	7919
281	915	1	1436	1135	0	867	0	7160
282	925	1	1444	1144	0	868	0	7822
283	920	1	1436	1131	0	867	0	6976
284	926	1	1450	1133	0	876	0	5436
285	920	1	1433	1128	0	874	0	5455
286	921	1	1436	1128	0	873	0	7925
287	915	1	1432	1120	0	871	0	7318
288	910	1	1424	1113	0	863	0	4981
289	912	1	1421	1114	0	868	0	4430
290	916	1	1414	1114	0	871	0	4480
291	919	1	1418	1114	0	871	0	7919
292	918	1	1416	1108	0	879	0	4641
293	921	1	1418	1108	0	875	0	4489
294	922	1	1418	1101	0	872	0	7934
295	920	1	1423	1106	0	875	0	7385
296	918	1	1420	1106	0	874	0	7006
297	914	1	1418	1104	0	873	0	7558
298	917	1	1413	1096	0	878	0	7077
299	913	1	1406	1092	0	876	0	4963
300	906	1	1403	1087	0	873	0	7729
301	914	1	1405	1093	0	872	0	7701
302	913	1	1410	1085	0	867	0	6999
303	917	1	1415	1083	0	864	0	6995
304	913	1	1413	1087	0	863	0	4504
305	909	1	1406	1083	0	854	0	5425
306	905	1	1402	1079	0	853	0	4491
307	900	1	1398	1076	0	847	0	4968
308	899	1	1391	1079	0	844	0	7224
309	894	0	1380	1077	0	845	0	4570
310	887	0	1374	1077	0	844	1	4618
311	887	0	1374	1077	0	841	2	7914
312	886	0	1369	1074	0	837	2	7614
313	884	0	1366	1068	0	837	2	4591
314	886	0	1369	1068	0	839	2	7119
315	883	0	1370	1075	0	840	2	4155
316	875	0	1359	1068	0	841	3	7945
317	868	0	1351	1065	0	839	3	4492
318	859	0	1343	1051	0	829	3	4491
319	864	0	1353	1050	0	834	3	4960
320	857	0	1358	1051	0	835	3	7930
321	859	0	1350	1044	0	832	3	7885
322	867	0	1352	1047	0	840	3	4583
323	872	0	1369	1058	0	854	3	5411
324	859	0	1356	1055	0	849	0	7833
325	852	0	1349	1048	0	842	3	7765
326	855	0	1357	1050	0	845	3	4593
327	857	0	1354	1050	0	842	3	7348
328	862	0	1367	1058	0	848	0	6607
329	864	0	1376	1053	0	851	3	4499
330	856	0	1362	1044	0	850	3	7907
331	857	0	1360	1041	0	845	3	7824
332	839	0	1345	1031	0	838	3	7827
333	847	0	1362	1046	0	844	3	7802
334	849	0	1366	1044	0	847	3	4605
335	851	1	1372	1040	0	838	3	5436
336	854	1	1370	1039	0	841	3	7909
337	858	1	1377	1051	0	852	3	7364
338	856	1	1381	1042	0	849	3	4580
339	847	1	1368	1030	0	845	3	4602
340	853	1	1372	1036	0	850	3	4504
341	844	1	1374	1035	0	850	3	7327
342	852	1	1378	1040	0	855	3	4865
343	846	1	1382	1037	0	847	3	4515
344	848	1	1384	1042	0	851	3	7846
345	841	1	1378	1043	0	847	4	5406
346	841	1	1386	1046	0	846	4	4479
347	840	1	1383	1033	0	844	4	4574
348	825	1	1368	1014	0	834	4	5606
349	819	1	1360	1006	0	832	4	4506
350	818	1	1343	1000	0	825	5	7008
351	821	1	1343	1005	0	827	5	4944
352	818	1	1341	1000	0	826	5	4499
353	813	1	1337	991	0	824	5	5318
354	813	1	1350	993	0	827	5	7316
355	808	1	1363	999	0	827	5	7851
356	799	1	1360	990	0	808	5	7773
357	809	1	1360	990	0	808	5	7390
358	804	1	1341	973	0	802	5	7927
359	803	1	1337	970	0	792	5	7679
360	803	1	1340	966	0	791	5	4479
361	798	1	1340	957	0	786	5	4120
362	787	1	1338	951	0	781	5	7370
363	794	1	1348	964	0	792	5	4466
364	796	1	1358	968	0	791	5	4923
365	802	1	1366	977	0	798	5	4486
366	804	1	1367	984	0	801	5	5384
367	805	1	1364	982	0	799	5	7894
368	806	1	1372	991	0	801	5	4480
369	805	1	1379	985	0	802	5	7902
370	796	1	1341	971	0	794	5	4479
371	797	1	1348	974	0	797	5	7379
372	795	1	1345	971	0	798	5	4473
373	796	1	1353	983	0	801	5	4296
374	799	1	1346	983	0	796	5	7893
375	803	1	1337	979	0	794	5	7741
376	807	1	1338	991	0	793	5	4471
377	808	1	1339	984	0	791	5	7892
378	818	1	1351	987	0	793	5	7921
379	820	1	1359	988	0	802	5	4486
380	821	1	1360	994	0	803	5	7893
381	818	1	1364	999	0	814	5	4488
382	824	1	1370	1003	0	814	5	4887
383	825	1	1370	1003	0	816	5	7904
384	826	1	1374	1011	0	825	5	4451
385	826	1	1376	1011	0	821	5	7778
386	820	1	1375	1012	0	820	5	7768
387	821	1	1380	1012	0	820	5	7910
388	821	1	1393	1012	0	818	5	4461
389	811	1	1394	1009	0	819	5	4455
390	807	1	1386	1011	0	815	5	7790
391	799	1	1383	1000	0	806	5	7913
392	803	1	1383	1000	0	804	5	7881
393	804	1	1393	1011	0	808	5	7900
394	813	1	1399	1010	0	817	5	4871
395	820	1	1407	1011	0	822	5	4477
396	825	1	1408	1015	0	824	5	5367
397	820	1	1408	1014	0	823	5	7782
398	822	1	1405	1016	0	822	5	7883
399	829	1	1399	1011	0	822	5	7889
400	826	0	1400	1015	0	824	5	5367
401	828	0	1410	1012	0	819	5	4080
402	829	0	1419	1015	0	817	5	7809
403	821	0	1419	1006	0	815	5	7882
404	823	0	1416	1005	0	810	5	7888
405	816	0	1410	1005	0	805	5	4549
406	818	0	1414	1008	0	800	5	7908
407	819	0	1414	1007	0	800	5	7876
408	819	0	1415	1009	0	797	5	5342
409	822	0	1426	1013	0	804	5	5360
410	826	0	1435	1023	0	809	5	4847
411	822	0	1445	1027	0	807	5	7743
412	821	0	1442	1024	0	810	5	4541
413	826	0	1435	1037	0	818	5	4841
414	828	0	1440	1041	0	811	5	5364
415	819	0	1435	1033	0	810	5	7885
416	819	0	1438	1034	0	813	5	7811
417	818	0	1435	1033	0	810	5	7876
418	822	0	1437	1037	0	814	5	7872
419	825	0	1436	1041	0	818	5	5367
420	831	0	1435	1042	0	814	5	7842
421	828	0	1428	1042	0	817	5	4852
422	825	0	1421	1043	0	814	5	4235
423	824	0	1421	1040	0	813	4	4530
424	825	0	1409	1043	0	816	4	7873
425	821	0	1403	1042	0	818	4	7830
426	814	0	1386	1027	0	809	4	7848
427	822	0	1393	1030	0	807	4	7813
428	821	0	1395	1030	0	806	4	7853
429	823	1	1394	1025	0	804	4	5351
430	825	1	1403	1031	0	806	4	7844
431	839	1	1419	1037	0	813	4	4060
432	838	1	1425	1033	0	809	4	5347
433	838	1	1426	1029	0	814	4	7873
434	847	1	1433	1038	0	821	4	7856
435	844	1	1429	1031	0	826	3	7877
436	841	1	1418	1022	0	827	3	7834
437	837	1	1417	1016	0	827	3	7813
438	835	1	1407	1028	0	828	3	7691
439	842	1	1425	1025	0	836	2	4817
440	850	1	1424	1029	0	839	2	5268
441	854	1	1408	1034	0	844	2	4516
442	856	1	1405	1036	0	842	3	7888
443	863	1	1412	1046	0	841	3	5318
444	862	1	1416	1053	0	834	3	7851
445	852	1	1398	1042	0	822	3	4496
446	855	1	1403	1038	0	825	4	5328
447	858	1	1399	1039	0	825	4	5309
448	859	1	1397	1037	0	818	4	7776
449	855	1	1396	1032	0	826	4	5522
450	852	1	1384	1025	0	823	4	7716
451	856	1	1391	1032	0	828	4	4813
452	855	1	1389	1036	0	833	4	7732
453	857	1	1391	1038	0	830	4	7826
454	856	1	1392	1037	0	828	3	7864
455	851	1	1377	1027	0	826	4	4024
456	843	1	1367	1022	0	816	4	7817
457	849	1	1374	1031	0	822	4	4795
458	856	1	1381	1039	0	819	4	7723
459	857	1	1371	1017	0	815	4	7848
460	862	1	1374	1023	0	817	4	7807
461	870	1	1376	1028	0	816	3	5297
462	876	1	1387	1030	0	820	3	7833
463	878	1	1390	1040	0	823	3	7800
464	883	1	1406	1048	0	822	3	7845
465	890	1	1412	1051	0	828	3	5302
466	898	1	1420	1053	0	830	3	4460
467	901	1	1417	1057	0	838	3	5292
468	901	1	1414	1058	0	830	3	4332
469	900	1	1416	1061	0	834	3	7809
470	898	1	1412	1060	0	830	3	4802
471	904	1	1419	1071	0	835	3	5278
472	905	1	1418	1078	0	839	2	4173
473	903	1	1415	1073	0	836	2	7690
474	905	1	1424	1086	0	844	2	3991
475	901	1	1421	1091	0	843	2	5181
476	900	1	1419	1091	0	847	2	5471
477	897	1	1410	1080	0	842	2	4426
478	900	1	1407	1097	0	843	2	7676
479	895	1	1408	1093	0	848	2	3956
480	892	1	1405	1092	0	850	2	4796
481	893	1	1403	1091	0	855	2	5249
482	896	1	1401	1093	0	859	2	5245
483	903	1	1412	1100	0	868	2	4750
484	903	1	1404	1097	0	868	2	4387
485	907	1	1415	1092	0	873	2	7625
486	910	1	1420	1089	0	871	2	6368
487	908	1	1423	1087	0	874	2	6289
488	909	1	1424	1088	0	873	2	6316
489	907	1	1427	1085	0	870	2	6362
490	914	1	1416	1078	0	869	2	4126
491	912	1	1415	1081	0	866	2	6342
492	913	1	1419	1083	0	863	2	3922
493	910	1	1417	1085	0	858	2	7638
494	909	1	1423	1085	0	859	2	4757
495	911	1	1418	1086	0	856	2	5229
496	918	1	1428	1083	0	865	2	6337
497	921	1	1426	1083	0	867	2	6374
498	924	1	1422	1082	0	868	2	6266
499	926	1	1430	1091	0	871	2	6262
500	930	1	1432	1090	0	879	2	6335
501	922	1	1427	1090	0	873	2	6273
502	925	1	1427	1086	0	871	2	6306
503	929	1	1430	1102	0	872	2	7620
504	919	1	1424	1100	0	869	2	6317
505	919	1	1427	1100	0	872	2	6329
506	918	1	1433	1097	0	865	2	6363
507	920	1	1432	1104	0	870	2	5128
508	921	1	1443	1108	0	869	2	6314
509	920	1	1439	1107	0	878	2	4358
510	929	1	1444	1115	0	881	2	3898
511	932	1	1447	1122	0	880	2	6283
512	933	2	1442	1120	0	887	2	5205
513	936	2	1438	1126	0	887	2	6291
514	940	2	1444	1127	0	889	2	6231
515	937	2	1428	1120	0	887	2	4678
516	925	2	1412	1121	0	879	2	6226
517	925	2	1415	1120	0	876	2	6293
518	928	2	1426	1124	0	877	2	5192
519	931	2	1426	1125	0	876	2	7571
520	931	2	1433	1128	0	888	2	6313
521	928	2	1431	1131	0	889	2	6220
522	929	2	1443	1131	0	896	2	4726
523	926	2	1434	1132	0	903	2	4316
524	926	2	1435	1134	0	902	2	5331
525	930	2	1430	1130	0	903	2	6189
526	919	2	1424	1124	0	906	2	7557
527	917	2	1419	1126	0	907	2	3846
528	923	2	1430	1132	0	912	2	6194
529	936	2	1440	1146	0	922	2	6244
530	939	2	1445	1146	0	933	2	6171
531	947	2	1435	1160	0	931	2	6215
532	956	2	1447	1160	0	938	2	5140
533	961	2	1452	1162	0	943	2	6129
534	958	2	1459	1153	0	941	2	6144
535	953	2	1460	1142	0	938	2	6187
536	954	2	1459	1134	0	932	2	4693
537	956	2	1458	1141	0	931	2	4615
538	953	2	1456	1141	0	933	2	3987
539	955	2	1456	1143	0	933	2	4277
540	952	2	1442	1142	0	931	2	3811
541	947	2	1449	1145	0	938	2	5125
542	945	2	1462	1145	0	936	2	7505
543	950	2	1479	1147	0	935	2	6111
544	951	2	1482	1147	0	938	2	7493
545	942	2	1478	1144	0	932	2	6080
546	949	2	1484	1149	0	935	2	6147
547	955	2	1494	1156	0	934	2	4657
548	957	2	1505	1165	0	939	2	5040
549	960	2	1507	1171	0	945	2	6050
550	963	1	1497	1174	0	949	2	3779
551	959	1	1499	1174	0	951	2	7496
552	958	1	1493	1175	0	954	2	4243
553	954	1	1485	1169	0	947	2	6023
554	951	1	1480	1167	0	947	2	6062
555	958	1	1482	1167	0	948	2	4562
556	952	1	1472	1168	0	940	2	3943
557	955	1	1479	1176	0	942	2	6086
558	958	1	1483	1177	0	942	2	4417
559	958	1	1488	1170	0	938	2	4399
560	960	1	1494	1170	0	941	2	4417
561	959	1	1493	1174	0	940	2	6013
562	968	1	1500	1180	0	934	2	4423
563	960	1	1507	1178	0	933	1	6089
564	965	1	1508	1180	0	939	1	4422
565	970	1	1514	1181	0	944	1	4414
566	963	1	1503	1169	0	942	1	4625
567	971	1	1506	1171	0	942	0	5092
568	968	1	1504	1168	0	942	0	4400
569	970	1	1515	1178	0	945	0	4428
570	962	1	1509	1170	0	943	0	4392
571	971	1	1514	1172	0	940	0	4425
572	972	1	1511	1177	0	942	0	4431
573	968	1	1508	1180	0	942	0	4424
574	973	1	1509	1180	0	938	0	4437
575	980	2	1515	1174	0	940	0	4443
576	983	2	1520	1187	1	936	0	4437
577	982	4	1517	1190	1	933	0	3735
578	984	4	1528	1190	1	943	0	4437
579	980	4	1525	1190	1	937	0	4438
580	978	6	1531	1182	2	937	0	4210
581	972	6	1528	1181	2	941	0	4445
582	969	6	1538	1181	3	939	0	5214
583	964	6	1531	1181	3	936	0	4382
584	970	6	1532	1188	3	936	0	4456
585	968	6	1529	1175	3	935	0	7437
586	972	6	1525	1173	3	935	0	5994
587	971	6	1522	1169	3	935	0	4455
588	969	6	1529	1182	3	940	0	5060
589	971	6	1536	1193	3	933	0	4364
590	983	6	1540	1196	3	945	0	6049
591	984	6	1538	1204	3	948	0	4452
592	987	6	1544	1211	3	951	0	7433
593	986	6	1540	1204	3	957	0	4443
594	993	6	1546	1197	3	960	0	5953
595	993	6	1552	1193	3	967	0	4438
596	995	6	1559	1186	3	961	0	4350
597	994	7	1565	1191	3	964	0	4183
598	993	7	1563	1190	3	963	0	4580
599	999	7	1564	1199	3	968	0	6019
600	990	7	1566	1201	3	966	0	4420
601	993	7	1570	1207	3	962	0	4942
602	993	7	1571	1208	3	961	0	4326
603	997	7	1575	1216	3	966	0	4496
604	991	7	1566	1221	3	964	0	4415
605	993	7	1565	1222	3	967	0	3688
606	993	7	1561	1223	4	962	0	5127
607	988	7	1558	1224	4	959	0	4323
608	994	7	1554	1233	4	958	0	5007
609	992	7	1560	1239	4	957	0	5908
610	997	7	1555	1239	4	959	1	7372
611	1005	7	1558	1241	4	960	1	4393
612	998	8	1563	1241	4	968	1	4549
613	1005	8	1559	1242	4	970	1	5966
614	1010	8	1562	1246	4	981	1	5890
615	1014	8	1567	1258	4	990	1	4396
616	1015	8	1572	1255	4	996	1	4315
617	1019	8	1573	1254	4	997	1	7362
618	1004	8	1572	1256	4	984	1	3837
619	1002	8	1570	1249	4	985	1	7344
620	999	8	1571	1259	4	990	1	4299
621	1002	8	1576	1255	4	984	1	4290
622	1001	8	1583	1259	5	981	1	3640
623	1000	8	1588	1259	5	982	1	4386
624	1000	8	1596	1258	5	979	1	5864
625	1000	9	1596	1246	5	973	1	4101
626	1002	9	1596	1252	5	972	1	4278
627	1004	9	1601	1254	5	975	1	4374
628	1008	9	1604	1252	5	969	1	4950
629	1013	9	1610	1254	5	973	1	5906
630	1016	9	1604	1260	5	974	1	4504
631	1015	9	1606	1259	5	974	1	4083
632	1013	9	1603	1254	5	973	1	4425
633	1027	9	1606	1253	5	978	1	4254
634	1024	8	1605	1251	5	984	1	5808
635	1026	8	1607	1249	5	989	1	5832
636	1025	8	1600	1248	5	985	1	5918
637	1027	8	1604	1252	5	988	1	4235
638	1026	8	1602	1246	5	983	1	3803
639	1031	8	1597	1246	5	981	1	4361
640	1037	8	1602	1242	5	985	1	4867
641	1034	8	1594	1251	5	980	1	3614
642	1032	8	1591	1253	5	983	1	7297
643	1037	8	1593	1260	5	988	1	7259
644	1031	9	1580	1251	5	978	1	5781
645	1038	9	1584	1264	5	972	1	4345
646	1036	9	1573	1266	5	976	1	4221
647	1032	9	1572	1265	5	976	1	4457
648	1035	9	1575	1270	5	975	1	4037
649	1036	9	1583	1263	5	975	1	5759
650	1033	9	1581	1262	5	974	1	4984
651	1023	9	1576	1243	5	964	1	4710
652	1023	10	1577	1241	5	956	1	4896
653	1011	10	1570	1225	5	955	1	4711
654	1008	10	1567	1235	5	949	1	4710
655	1006	10	1551	1236	5	948	1	4330
656	1005	10	1543	1248	6	950	1	4209
657	1012	10	1558	1252	6	950	1	4193
658	1016	10	1562	1259	6	953	1	4695
659	1020	10	1574	1258	6	957	1	4689
660	1026	10	1574	1261	6	961	1	5730
661	1028	11	1583	1254	6	955	1	4686
662	1025	11	1587	1254	6	964	1	4676
663	1024	11	1594	1263	7	966	1	5833
664	1025	11	1591	1264	8	971	1	4690
665	1025	11	1583	1260	8	974	1	4691
666	1026	11	1590	1268	8	970	1	4181
667	1037	13	1589	1274	8	970	1	4659
668	1037	13	1594	1279	8	971	1	7208
669	1031	13	1586	1281	8	976	1	4356
670	1028	13	1585	1273	8	979	1	4658
671	1032	13	1589	1268	8	974	1	4683
672	1034	13	1599	1273	8	973	1	4309
673	1045	13	1612	1278	9	973	1	4674
674	1047	13	1612	1277	9	971	1	5796
675	1050	13	1614	1284	9	969	1	7216
676	1060	13	1620	1297	9	972	1	4010
677	1059	13	1622	1292	9	976	1	5725
678	1057	13	1628	1285	9	979	1	4162
679	1056	15	1627	1285	9	979	1	4655
680	1054	16	1624	1292	9	981	1	4391
681	1057	16	1621	1296	10	980	1	4663
682	1059	16	1626	1300	10	986	1	3536
683	1048	17	1622	1299	10	985	1	4758
684	1044	17	1616	1293	10	987	1	4649
685	1044	17	1615	1283	10	989	1	5693
686	1037	17	1604	1272	10	980	1	4787
687	1029	17	1596	1274	10	975	1	4138
688	1031	17	1594	1268	10	975	1	4285
689	1032	17	1594	1272	10	978	1	4623
690	1033	17	1591	1273	10	974	1	5752
691	1029	17	1594	1285	10	975	1	5673
692	1036	17	1594	1288	9	969	1	4634
693	1031	16	1592	1292	9	970	1	4837
694	1037	15	1592	1288	8	968	1	4350
695	1037	15	1601	1282	8	967	1	4113
696	1038	15	1603	1280	8	964	1	3495
697	1027	13	1597	1283	8	967	1	3507
698	1038	13	1606	1285	8	978	1	4596
699	1030	13	1612	1288	7	980	1	3990
700	1031	12	1607	1292	7	974	1	4311
701	1030	11	1600	1291	7	979	1	3707
702	1034	11	1602	1297	7	978	1	4617
703	1032	11	1602	1292	7	976	1	4618
704	1036	11	1611	1304	7	976	1	7168
705	1046	11	1612	1295	7	972	1	4259
706	1036	11	1609	1289	7	972	1	5637
707	1038	11	1612	1295	7	972	1	5728
708	1033	11	1597	1296	7	973	1	4884
709	1029	11	1596	1289	7	967	1	4581
710	1029	11	1597	1278	7	965	1	7148
711	1025	11	1587	1269	7	967	1	4606
712	1009	11	1581	1264	7	955	1	4940
713	1012	11	1585	1269	7	965	1	4946
714	1018	11	1580	1268	7	958	1	4076
715	1016	11	1581	1268	7	958	1	5599
716	1011	11	1582	1268	7	956	1	3952
717	1013	11	1576	1269	7	946	1	4949
718	1013	10	1573	1272	7	949	1	4956
719	1018	10	1578	1269	7	946	1	5695
720	1021	10	1581	1265	7	948	1	4988
721	1020	10	1570	1261	7	947	1	3459
722	1027	10	1582	1254	7	951	1	4559
723	1025	10	1582	1256	7	952	1	4973
724	1024	10	1591	1256	7	946	1	4985
725	1029	10	1592	1254	7	942	1	4943
726	1031	10	1592	1248	7	937	1	4225
727	1031	10	1597	1250	7	934	1	4949
728	1027	10	1594	1248	6	929	1	4923
729	1028	10	1591	1244	6	929	1	4930
730	1024	10	1597	1242	6	933	1	4983
731	1029	10	1594	1238	6	932	1	4585
732	1022	10	1593	1235	6	935	0	4944
733	1021	10	1595	1231	6	935	0	4060
734	1024	9	1599	1227	6	932	0	4961
735	1016	9	1599	1228	6	936	0	5650
736	1013	9	1605	1230	6	931	0	4946
737	1026	9	1608	1226	6	935	0	3666
738	1022	9	1599	1229	6	931	0	4953
739	1018	9	1586	1224	6	929	0	4964
740	1027	9	1590	1229	6	936	0	4757
741	1028	9	1595	1223	6	939	0	4933
742	1020	9	1588	1214	6	932	0	4938
743	1015	9	1578	1214	6	936	0	4562
744	1008	9	1570	1208	5	933	0	5585
745	1011	9	1558	1207	5	932	0	4959
746	1016	9	1555	1206	5	940	0	4939
747	1010	8	1551	1206	5	940	0	4964
748	1012	8	1546	1202	5	939	0	4284
749	1010	8	1540	1206	5	938	0	7122
750	1012	8	1535	1205	5	945	0	4944
751	1003	8	1529	1199	5	942	0	4819
752	1006	8	1528	1194	5	940	0	4245
753	1011	8	1523	1199	5	942	0	3911
754	1008	8	1525	1206	5	941	0	4535
755	1000	8	1520	1200	5	944	0	5627
756	1006	8	1522	1201	5	935	0	4208
757	1005	8	1526	1205	5	942	0	4939
758	1011	8	1536	1205	5	946	0	3413
759	1017	8	1544	1201	5	948	0	4942
760	1018	8	1549	1205	5	948	0	4012
761	1024	8	1566	1220	5	954	0	5602
762	1026	8	1566	1223	5	952	0	5517
763	1037	8	1584	1222	5	958	0	4941
764	1043	8	1581	1223	5	950	0	4673
765	1044	8	1591	1224	5	949	0	4553
766	1052	8	1590	1225	5	945	0	4553
767	1049	8	1599	1225	5	952	0	4530
768	1046	8	1606	1221	5	948	0	4232
769	1054	8	1612	1229	5	948	0	4934
770	1053	8	1614	1229	5	948	0	4922
771	1055	8	1611	1236	5	948	0	3875
772	1057	8	1610	1239	5	947	0	4931
773	1053	7	1605	1238	5	947	0	4910
774	1060	7	1603	1239	5	948	0	7074
775	1056	7	1596	1240	5	944	0	5548
776	1062	7	1588	1228	5	938	0	7034
777	1060	7	1588	1220	5	937	0	4522
778	1061	7	1583	1207	4	936	0	4178
779	1062	7	1576	1208	4	937	0	4947
780	1060	7	1572	1205	4	939	0	3375
781	1057	7	1559	1213	4	938	0	4695
782	1053	7	1560	1218	4	937	0	4947
783	1052	6	1561	1218	4	951	0	3977
784	1054	6	1558	1206	3	935	0	4502
785	1061	6	1555	1198	3	934	0	4893
786	1057	6	1551	1198	2	934	0	4183
787	1058	6	1548	1200	2	933	0	5483
788	1058	6	1549	1195	2	935	0	4940
789	1052	4	1540	1189	2	932	0	5478
790	1051	4	1540	1187	2	931	0	4509
791	1056	4	1547	1186	2	926	0	4956
792	1056	4	1561	1192	2	926	0	5509
793	1048	4	1559	1188	2	928	0	4867
794	1040	4	1548	1177	2	924	0	3348
795	1039	4	1540	1177	1	927	0	4614
796	1035	4	1533	1177	1	936	0	4854
797	1026	4	1537	1174	1	934	0	5459
798	1026	4	1533	1166	1	940	0	3951
799	1023	4	1539	1172	1	932	0	3823
800	1028	4	1537	1171	1	931	0	7016
801	1028	2	1539	1179	1	935	0	4489
802	1026	1	1537	1178	0	931	0	4137
803	1022	1	1531	1174	0	929	0	4166
804	1021	1	1530	1174	0	921	0	5424
805	1027	0	1534	1169	0	919	0	5439
806	1025	0	1533	1165	0	911	0	4686
807	1027	0	1540	1174	0	915	0	4851
808	1027	0	1551	1177	0	914	0	5470
809	1028	0	1556	1181	0	913	0	5433
810	1028	0	1558	1181	0	912	0	4927
811	1028	0	1563	1186	0	904	0	5424
812	1025	0	1559	1184	0	905	0	4852
813	1029	0	1553	1173	0	906	0	4468
814	1032	0	1553	1183	0	918	0	4127
815	1037	0	1551	1181	0	914	0	4837
816	1031	0	1553	1180	0	918	0	3534
817	1032	0	1548	1178	0	915	0	4489
818	1033	0	1543	1181	0	912	0	5381
819	1031	0	1540	1174	0	908	0	5415
820	1029	0	1535	1173	0	905	0	4911
821	1031	0	1531	1175	0	905	0	5374
822	1033	0	1528	1173	0	911	0	4130
823	1038	0	1531	1174	0	909	0	3313
824	1046	0	1536	1177	0	913	0	4453
825	1047	0	1526	1180	0	916	0	4892
826	1049	0	1531	1178	0	923	0	4120
827	1043	0	1525	1181	0	925	0	4818
828	1040	0	1520	1178	0	923	0	4621
829	1042	0	1521	1175	0	923	0	4615
830	1043	0	1514	1167	0	924	0	4824
831	1046	0	1514	1169	0	921	0	3779
832	1047	0	1507	1166	0	923	0	5346
833	1049	0	1509	1166	0	917	0	4102
834	1055	0	1508	1164	0	928	0	6980
835	1055	0	1511	1164	0	920	0	5365
836	1050	0	1515	1163	0	922	0	4811
837	1053	0	1519	1167	0	916	0	4882
838	1051	0	1511	1169	0	917	0	5344
839	1047	0	1510	1172	0	920	0	5339
840	1051	0	1520	1185	0	923	0	3916
841	1053	0	1512	1183	0	924	0	4557
842	1057	0	1518	1185	0	921	0	6817
843	1062	0	1519	1187	0	922	0	4882
844	1061	0	1527	1196	0	915	0	4432
845	1067	0	1524	1198	0	923	0	5329
846	1070	0	1522	1194	0	924	0	4796
847	1064	0	1530	1199	0	926	0	5380
848	1065	0	1528	1199	0	932	0	4428
849	1071	0	1532	1202	0	937	0	4091
850	1067	0	1537	1203	0	939	0	3737
851	1067	0	1541	1198	0	943	0	4872
852	1065	0	1532	1194	0	942	0	3269
853	1067	0	1530	1207	0	936	0	4786
854	1061	0	1531	1210	0	932	0	3493
855	1059	0	1533	1213	0	930	0	5379
856	1056	0	1525	1210	0	926	0	4081
857	1069	0	1536	1215	0	932	0	4409
858	1059	0	1523	1202	0	924	0	4861
859	1061	0	1532	1205	0	926	0	5262
860	1072	0	1544	1200	0	933	0	4074
861	1076	0	1540	1204	0	935	0	4398
862	1073	0	1543	1202	0	926	0	6919
863	1068	0	1542	1201	0	929	0	5344
864	1083	0	1545	1207	0	938	0	4767
865	1085	0	1552	1205	0	933	0	4864
866	1087	0	1552	1204	0	932	0	3698
867	1089	0	1561	1211	0	935	0	4603
868	1085	0	1567	1220	0	936	0	5282
869	1086	0	1565	1212	0	932	0	4032
870	1086	0	1569	1212	0	935	0	5271
871	1093	1	1583	1213	0	938	0	6834
872	1097	1	1588	1214	0	933	0	5274
873	1096	1	1591	1214	0	938	0	4372
874	1097	1	1597	1218	0	945	0	4389
875	1094	1	1607	1221	0	951	0	3840
876	1103	1	1612	1221	0	955	0	4761
877	1107	1	1618	1225	0	946	0	4030
878	1109	1	1628	1229	0	949	0	4859
879	1111	1	1629	1228	0	949	0	5231
880	1109	1	1625	1230	0	944	0	4496
881	1105	1	1619	1224	0	945	0	4047
882	1104	1	1620	1224	0	947	0	5319
883	1093	1	1613	1212	0	946	0	4853
884	1083	1	1598	1212	0	950	0	5247
885	1075	1	1589	1210	0	944	0	4758
886	1068	1	1595	1205	0	945	0	5205
887	1069	1	1586	1204	0	944	0	3649
888	1068	1	1586	1205	0	946	0	3993
889	1066	1	1575	1189	0	940	0	5292
890	1069	1	1579	1190	0	944	0	5161
891	1076	1	1581	1195	0	941	0	5224
892	1075	1	1575	1197	0	938	0	6871
893	1084	1	1584	1198	0	947	0	4347
894	1083	1	1583	1194	0	954	0	4510
895	1092	1	1588	1202	0	963	0	4828
896	1096	1	1594	1209	0	966	0	4548
897	1092	1	1604	1214	0	971	0	4735
898	1078	1	1599	1211	0	970	0	3796
899	1085	1	1601	1212	0	972	0	4317
900	1081	1	1610	1214	0	965	0	5151
901	1073	1	1602	1208	0	968	0	4000
902	1082	1	1606	1217	0	974	0	4824
903	1072	1	1595	1200	0	966	0	3168
904	1072	1	1594	1205	0	978	0	4002
905	1069	1	1584	1202	0	968	0	5147
906	1071	1	1586	1201	0	972	0	4708
907	1065	1	1581	1206	0	966	0	4728
908	1071	1	1588	1212	0	966	0	4698
909	1068	1	1584	1209	0	960	0	4717
910	1069	1	1585	1212	0	960	0	4334
911	1066	1	1582	1214	0	956	0	4684
912	1067	1	1580	1215	0	963	0	4719
913	1064	0	1585	1213	0	973	0	5244
914	1064	0	1564	1208	0	968	0	6808
915	1069	0	1559	1205	0	967	0	5137
916	1075	0	1556	1207	0	970	0	4721
917	1073	0	1561	1204	0	971	0	4740
918	1067	0	1563	1200	0	959	0	4672
919	1071	0	1558	1200	0	971	0	4700
920	1075	0	1565	1210	0	964	0	4698
921	1083	0	1586	1218	0	968	0	4292
922	1083	0	1580	1224	0	962	0	4663
923	1082	0	1587	1217	0	960	0	4810
924	1083	0	1589	1213	0	959	0	4748
925	1079	0	1590	1215	0	959	0	4670
926	1077	0	1587	1215	0	964	0	4707
927	1076	0	1581	1221	0	963	0	4766
928	1066	0	1573	1218	0	960	1	3602
929	1064	0	1569	1217	0	963	1	5187
930	1063	0	1564	1217	0	962	1	4781
931	1065	0	1567	1219	0	964	1	4656
932	1061	0	1562	1218	0	967	1	4657
933	1068	0	1563	1216	0	971	0	4725
934	1064	0	1568	1214	0	968	1	3979
935	1062	0	1569	1219	0	973	1	4794
936	1059	0	1567	1209	0	976	1	4749
937	1054	0	1562	1207	0	974	1	4646
938	1055	0	1553	1208	0	973	1	6726
939	1048	0	1555	1211	0	978	1	5209
940	1047	0	1555	1208	0	979	1	4654
941	1040	0	1555	1204	0	979	1	5112
942	1033	0	1550	1196	0	975	1	4789
943	1033	0	1551	1200	0	977	1	4308
944	1026	0	1542	1191	0	969	1	4626
945	1019	0	1546	1182	0	974	2	4404
946	1006	0	1540	1173	0	968	2	4268
947	1005	0	1544	1173	0	963	2	3350
948	1007	0	1531	1165	1	958	2	5109
949	1003	0	1526	1168	1	956	2	4646
950	1003	0	1525	1169	1	960	2	3881
951	992	0	1517	1164	1	957	2	4800
952	992	1	1525	1171	1	950	2	3125
953	990	1	1525	1169	1	948	2	4452
954	995	1	1531	1180	1	950	2	3956
955	993	1	1525	1175	1	948	2	4795
956	992	1	1521	1168	1	941	2	5102
957	987	1	1521	1168	1	940	2	4778
958	984	1	1517	1166	1	942	2	4633
959	983	1	1509	1163	2	940	2	5166
960	991	1	1515	1160	2	938	2	4627
961	992	1	1507	1153	2	934	2	5117
962	988	1	1493	1148	2	930	2	4685
963	982	1	1487	1151	2	920	2	4793
964	968	1	1487	1144	2	923	2	3710
965	960	1	1482	1133	2	920	2	4768
966	962	1	1471	1133	2	922	2	6769
967	963	2	1476	1132	2	916	2	4254
968	961	2	1476	1131	2	912	2	4641
969	963	2	1475	1125	2	913	2	5097
970	955	2	1477	1126	2	910	2	4799
971	958	2	1483	1147	2	920	2	3946
972	955	2	1483	1153	2	919	2	4763
973	956	2	1485	1154	2	919	2	3561
974	960	2	1494	1151	2	913	2	4628
975	958	2	1488	1137	2	914	2	4747
976	966	2	1496	1136	2	914	2	4279
977	962	2	1506	1139	2	912	2	4629
978	962	2	1502	1145	2	908	2	4678
979	961	2	1498	1148	2	906	2	4784
980	961	2	1493	1150	2	903	2	4775
981	958	2	1500	1145	2	903	2	4780
982	956	2	1492	1143	2	896	2	3096
983	956	2	1494	1135	2	894	2	4282
984	954	2	1497	1137	2	903	2	4435
985	956	2	1492	1137	2	901	2	5051
986	956	2	1492	1141	2	897	2	4669
987	956	2	1497	1141	2	899	2	5116
988	953	2	1500	1135	2	900	2	4762
989	957	2	1493	1141	2	894	2	4615
990	964	2	1505	1137	2	891	2	3824
991	975	2	1507	1134	2	891	2	4765
992	977	2	1511	1143	2	893	2	4750
993	967	2	1514	1143	2	889	2	3927
994	961	2	1515	1141	2	891	2	5055
995	962	2	1509	1135	2	882	2	4732
996	962	2	1508	1129	2	881	2	4224
997	965	2	1501	1128	2	876	2	4611
998	955	2	1498	1131	2	875	2	5029
999	948	2	1503	1126	2	878	2	4274
1000	945	2	1494	1122	2	876	2	5031
1001	948	2	1496	1124	2	870	2	4605
1002	950	2	1504	1125	2	867	2	4650
1003	958	2	1504	1129	2	866	2	4211
1004	959	2	1504	1129	2	864	2	5049
1005	957	2	1511	1129	2	863	2	4351
1006	954	2	1503	1121	2	857	2	3297
1007	966	2	1524	1126	2	869	2	4711
1008	969	2	1519	1133	2	867	2	4729
1009	969	2	1533	1135	2	872	2	4582
1010	963	2	1526	1131	2	872	2	6574
1011	958	2	1527	1128	2	871	2	4236
1012	956	2	1524	1131	2	871	2	4723
1013	953	2	1533	1137	2	876	2	6711
1014	951	2	1540	1127	2	878	2	4594
1015	941	2	1525	1122	2	870	2	4724
1016	944	2	1526	1118	2	863	2	3507
1017	932	2	1514	1112	2	856	2	3885
1018	931	2	1517	1120	2	862	2	4633
1019	938	2	1513	1113	2	862	2	5040
1020	934	2	1519	1113	2	863	2	5079
1021	936	2	1527	1117	2	862	2	4187
1022	941	2	1528	1120	2	862	2	4379
1023	938	2	1521	1120	2	852	2	3877
1024	939	2	1532	1117	2	858	2	4575
1025	942	2	1549	1124	2	859	2	4236
1026	951	2	1550	1121	2	853	2	4691
1027	950	2	1542	1126	2	859	2	4693
1028	950	2	1547	1124	2	860	2	4976
1029	950	2	1545	1124	2	860	2	4954
1030	945	2	1536	1121	2	855	2	4998
1031	947	2	1546	1127	2	862	2	4697
1032	948	2	1552	1125	2	865	2	3619
1033	947	2	1556	1119	2	865	2	4609
1034	948	2	1568	1115	2	851	2	4942
1035	945	2	1559	1115	2	847	2	3026
1036	951	2	1562	1121	2	847	2	4163
1037	948	2	1569	1134	2	852	2	4549
1038	948	2	1578	1132	2	851	2	4706
1039	949	2	1573	1128	2	848	2	4348
1040	947	3	1569	1119	3	848	2	4944
1041	954	3	1570	1124	3	841	2	4541
1042	959	3	1569	1111	3	844	2	5045
1043	956	3	1543	1104	3	844	2	3737
1044	942	3	1536	1094	3	844	2	4925
1045	950	3	1549	1108	3	851	2	4643
1046	949	3	1547	1105	3	845	2	3015
1047	954	3	1548	1106	3	852	2	4523
1048	956	3	1552	1110	3	846	1	4940
1049	957	3	1548	1105	3	845	1	4588
1050	962	3	1548	1104	3	841	1	4143
1051	968	3	1554	1104	4	843	0	4968
1052	973	3	1553	1107	4	849	0	4206
1053	971	3	1548	1109	4	845	0	4641
1054	973	3	1554	1108	4	848	0	6639
1055	967	3	1551	1104	4	850	0	4957
1056	976	3	1560	1113	4	855	0	3836
1057	978	3	1557	1100	4	846	0	3450
1058	971	3	1557	1100	4	841	0	3823
1059	973	3	1556	1098	4	841	0	4944
1060	977	3	1565	1104	4	834	0	6517
1061	979	3	1565	1111	4	835	0	4955
1062	977	3	1558	1105	4	833	0	4655
1063	996	3	1579	1112	4	843	0	4979
1064	1001	3	1578	1117	4	843	1	4949
1065	1003	3	1569	1116	4	842	1	4956
1066	1004	3	1571	1122	4	846	1	4967
1067	1007	3	1560	1124	5	845	1	2976
1068	1009	3	1557	1118	5	847	1	3155
1069	1006	3	1552	1117	4	847	1	4139
1070	1001	3	1549	1118	4	844	1	4484
1071	1001	3	1549	1112	4	848	1	4999
1072	1003	3	1548	1111	4	841	1	4649
1073	1007	3	1541	1104	4	839	1	3164
1074	1005	2	1538	1103	4	844	1	3178
1075	1002	2	1534	1105	4	841	1	4288
1076	998	2	1538	1102	4	840	1	4944
1077	1013	3	1542	1111	4	838	1	4932
1078	1018	3	1549	1116	6	840	1	3170
1079	1018	3	1548	1109	6	845	1	4949
1080	1018	3	1560	1117	6	848	1	4938
1081	1015	3	1565	1116	5	853	1	4187
1082	1008	3	1559	1115	5	864	1	4938
1083	1001	3	1557	1108	5	860	1	3157
1084	1004	3	1564	1110	5	865	1	3188
1085	999	3	1558	1102	5	864	1	4612
1086	1011	3	1558	1119	5	874	1	3162
1087	1005	3	1553	1121	5	871	1	4932
1088	1003	3	1552	1116	5	869	1	3157
1089	998	2	1541	1111	5	862	1	3196
1090	996	2	1539	1110	5	863	1	3183
1091	996	2	1534	1105	5	857	1	3175
1092	999	2	1533	1102	5	855	1	4563
1093	991	2	1521	1077	5	844	1	3672
1094	998	2	1519	1076	5	843	1	4939
1095	997	2	1519	1075	5	842	1	4499
1096	996	2	1514	1080	5	840	1	3163
1097	998	2	1506	1078	5	842	2	3158
1098	994	2	1494	1073	5	837	3	3201
1099	999	2	1486	1073	5	837	3	3205
1100	993	2	1491	1072	6	839	3	4928
1101	994	2	1493	1070	6	838	3	3169
1102	993	2	1485	1063	6	843	3	4306
1103	991	2	1483	1068	6	838	3	3164
1104	989	2	1488	1072	6	837	3	3542
1105	991	2	1485	1075	6	847	4	4939
1106	985	2	1479	1073	6	837	5	4954
1107	984	2	1482	1073	6	830	5	3173
1108	975	2	1479	1070	6	829	5	3166
1109	977	2	1482	1078	6	829	5	3195
1110	985	2	1484	1083	6	829	5	3155
1111	982	2	1476	1078	6	832	5	3152
1112	979	2	1480	1078	6	834	5	4257
1113	966	2	1462	1077	6	834	5	3155
1114	965	2	1461	1077	6	835	5	3133
1115	972	2	1450	1081	6	834	5	4131
1116	969	2	1447	1088	6	839	5	3409
1117	971	2	1455	1090	6	839	5	3141
1118	963	2	1455	1088	6	838	5	3178
1119	963	2	1447	1090	6	842	5	3173
1120	973	2	1458	1088	6	843	5	4178
1121	977	2	1457	1088	6	844	5	4904
1122	973	2	1471	1088	6	848	5	3117
1123	966	2	1465	1100	6	854	5	3142
1124	970	2	1460	1105	6	859	5	4611
1125	972	2	1463	1106	6	857	5	3214
1126	967	2	1461	1108	6	857	5	3185
1127	964	2	1451	1106	6	856	5	4906
1128	965	3	1453	1113	6	863	5	4483
1129	955	3	1440	1118	6	865	5	6590
1130	945	3	1432	1110	6	868	5	2933
1131	952	3	1429	1117	6	860	5	3119
1132	959	3	1426	1119	6	862	5	4925
1133	952	3	1420	1114	6	859	5	3203
1134	949	3	1414	1109	6	862	5	3228
1135	943	3	1412	1109	6	855	5	4929
1136	953	3	1418	1119	7	860	5	3109
1137	951	3	1422	1121	7	858	5	3217
1138	956	3	1422	1121	7	860	5	4609
1139	967	3	1424	1124	7	858	5	3784
1140	973	3	1432	1129	7	860	5	4585
1141	978	3	1433	1137	7	857	5	3222
1142	984	3	1431	1141	7	864	5	3241
1143	989	4	1440	1149	7	865	5	3247
1144	983	4	1437	1153	7	873	5	2768
1145	977	5	1426	1147	7	865	5	2771
1146	981	5	1427	1153	7	869	5	3249
1147	972	5	1418	1141	7	865	5	2763
1148	970	5	1425	1137	7	859	5	2762
1149	969	5	1437	1145	7	856	5	3255
1150	970	5	1434	1146	7	852	5	3219
1151	975	5	1439	1148	7	857	5	3238
1152	973	5	1441	1143	7	857	5	3203
1153	978	5	1444	1143	7	858	5	3793
1154	980	5	1442	1133	7	858	5	4111
1155	984	6	1438	1130	7	855	5	4903
1156	980	6	1426	1129	7	856	5	2766
1157	981	6	1423	1131	7	855	5	3202
1158	976	6	1421	1124	7	854	5	4160
1159	973	6	1423	1113	7	850	5	2769
1160	972	6	1420	1115	7	851	5	4599
1161	966	6	1424	1120	7	851	5	4518
1162	967	5	1427	1136	7	852	5	3097
1163	965	5	1425	1140	7	853	5	4444
1164	963	5	1426	1140	7	851	5	2761
1165	957	5	1415	1128	7	842	5	3214
1166	959	5	1413	1122	7	843	5	4081
1167	955	5	1410	1119	7	837	5	4451
1168	960	5	1406	1118	7	840	5	2749
1169	962	5	1405	1122	7	844	5	4906
1170	968	5	1417	1121	7	844	5	2757
1171	972	5	1417	1115	7	845	5	3098
1172	958	5	1403	1107	7	843	5	6387
1173	967	5	1431	1121	6	848	5	3247
1174	964	5	1431	1115	6	848	5	3372
1175	959	5	1424	1122	6	850	5	2750
1176	958	5	1417	1116	6	840	5	3248
1177	960	5	1421	1113	6	841	5	4876
1178	951	5	1408	1104	6	834	5	3089
1179	940	5	1404	1100	6	831	5	2740
1180	947	5	1405	1110	6	834	5	3240
1181	947	5	1404	1109	6	833	5	4111
1182	940	5	1394	1095	6	836	5	2747
1183	944	5	1393	1085	6	830	5	4550
1184	948	5	1400	1093	6	836	5	4070
1185	929	5	1395	1090	6	830	5	2734
1186	929	5	1392	1090	6	828	4	2734
1187	928	5	1397	1095	6	827	4	3220
1188	938	5	1400	1096	6	830	4	4569
1189	938	5	1409	1102	5	823	4	4193
1190	942	5	1424	1115	5	832	4	2729
1191	943	5	1427	1120	5	840	4	3145
1192	948	5	1433	1123	5	846	4	3224
1193	955	5	1442	1130	5	854	4	2885
1194	954	5	1443	1132	5	855	4	3229
1195	952	5	1441	1133	5	847	4	2738
1196	958	5	1444	1134	5	850	4	4158
1197	966	5	1437	1119	5	857	4	4406
1198	969	5	1442	1122	5	852	4	4882
1199	958	4	1444	1110	5	847	4	4219
1200	952	4	1440	1107	3	851	4	3218
1201	946	4	1436	1106	3	846	4	2718
1202	949	4	1439	1111	3	848	4	4498
1203	944	4	1426	1105	3	836	4	3078
1204	950	4	1429	1110	3	832	4	3728
1205	954	4	1430	1112	3	836	4	3219
1206	948	4	1428	1107	3	834	4	4839
1207	956	4	1435	1112	3	836	4	4839
1208	965	4	1456	1123	3	849	4	2732
1209	969	4	1463	1126	3	849	4	4048
1210	973	5	1469	1128	3	851	4	4548
1211	973	5	1468	1132	3	857	4	4540
1212	969	5	1455	1129	3	855	4	4382
1213	979	5	1462	1137	3	859	4	3572
1214	983	5	1475	1148	3	869	4	3206
1215	982	5	1465	1149	3	872	4	4543
1216	987	5	1476	1154	3	873	4	3730
1217	986	5	1470	1161	3	880	4	6508
1218	979	5	1471	1158	3	880	4	3324
1219	977	5	1473	1153	3	880	3	2704
1220	978	5	1476	1146	3	882	2	4814
1221	972	5	1470	1144	3	886	2	4072
1222	977	5	1475	1146	2	886	2	4803
1223	971	5	1475	1143	2	886	2	3187
1224	969	5	1473	1149	2	882	2	4459
1225	965	5	1469	1148	2	883	2	3167
1226	962	5	1459	1144	2	877	1	2689
1227	964	5	1469	1151	2	882	1	4043
1228	967	5	1470	1150	2	885	0	3055
1229	967	5	1468	1146	2	885	0	3172
1230	969	5	1457	1146	2	884	0	3047
1231	966	5	1455	1146	2	884	0	2713
1232	961	5	1448	1132	2	884	0	3166
1233	960	5	1464	1134	2	875	0	3173
1234	958	5	1450	1141	2	868	0	3045
1235	959	5	1449	1146	2	872	0	4772
1236	957	5	1447	1139	2	873	0	4766
1237	956	5	1451	1143	2	875	0	4373
1238	955	5	1443	1136	2	863	0	3155
1239	959	5	1455	1144	3	867	0	4506
1240	968	5	1461	1150	3	867	0	4032
1241	966	6	1461	1151	4	864	0	2845
1242	963	6	1461	1157	4	859	0	3036
1243	962	6	1451	1151	4	852	0	3039
1244	963	6	1430	1141	4	851	0	3025
1245	959	6	1434	1135	4	845	0	6290
1246	951	6	1432	1133	5	841	0	3293
1247	950	6	1429	1131	5	848	0	3156
1248	949	6	1430	1134	5	849	0	3705
1249	964	6	1427	1132	5	845	0	2676
1250	960	5	1429	1119	5	834	0	4835
1251	958	5	1444	1116	5	830	0	4495
1252	955	5	1444	1115	5	835	0	3151
1253	959	5	1452	1107	5	844	0	3158
1254	957	5	1453	1109	5	845	0	4766
1255	963	5	1460	1106	5	845	0	3136
1256	973	5	1468	1119	5	853	0	3158
1257	974	5	1468	1121	5	857	0	4759
1258	974	5	1470	1119	4	858	1	2681
1259	975	5	1466	1122	4	863	1	3014
1260	972	5	1468	1126	4	866	1	4818
1261	959	6	1464	1128	4	863	1	4039
1262	951	6	1451	1125	4	855	1	4768
1263	949	6	1452	1120	4	852	1	3129
1264	943	6	1452	1114	4	844	1	3654
1265	944	5	1452	1114	4	850	1	3132
1266	947	5	1453	1117	4	843	1	4769
1267	948	4	1450	1116	4	842	1	3502
1268	955	4	1457	1119	4	846	1	3086
1269	960	4	1457	1127	4	848	1	3367
1270	958	4	1455	1129	4	855	1	4456
1271	954	4	1454	1123	4	854	1	6431
1272	964	4	1457	1126	4	854	1	2664
1273	962	4	1458	1128	4	857	2	4479
1274	961	4	1455	1133	4	858	2	4433
1275	961	4	1455	1138	4	853	2	3110
1276	963	3	1459	1147	4	856	2	2656
1277	963	3	1454	1155	4	858	3	4024
1278	972	3	1469	1169	5	862	3	3256
1279	971	3	1470	1160	5	859	3	4104
1280	973	3	1483	1159	5	861	3	4061
1281	970	3	1471	1156	5	861	4	2997
1282	968	3	1477	1155	5	861	4	3675
1283	970	3	1479	1158	4	862	4	4695
1284	982	3	1496	1164	4	869	4	4097
1285	975	3	1493	1156	4	868	4	4755
1286	984	3	1506	1165	4	875	4	4005
1287	984	4	1507	1166	4	879	4	3101
1288	998	4	1522	1182	4	886	4	4343
1289	997	5	1513	1176	4	883	4	3110
1290	996	5	1516	1169	4	879	4	2793
1291	989	6	1520	1166	4	882	4	4011
1292	985	6	1520	1164	4	884	4	4468
1293	990	6	1521	1169	4	891	4	2642
1294	995	6	1519	1167	4	889	4	4784
1295	991	6	1508	1163	4	886	4	3090
1296	989	6	1514	1161	4	882	4	3093
1297	995	6	1518	1155	4	884	4	4438
1298	994	6	1527	1155	4	885	4	2988
1299	1003	6	1546	1161	4	893	4	2629
1300	1003	6	1551	1165	4	894	4	4019
1301	1005	6	1555	1170	4	892	4	2985
1302	1006	6	1557	1168	4	900	6	2632
1303	1004	6	1564	1174	4	901	6	6211
1304	1003	6	1567	1179	4	901	6	4397
1305	1002	6	1561	1181	4	902	6	3089
1306	1004	6	1563	1177	4	896	6	4282
1307	1012	6	1562	1178	4	895	6	4781
1308	1011	6	1569	1183	4	899	6	4711
1309	1014	6	1570	1183	4	902	7	3080
1310	1009	6	1570	1178	4	898	7	4007
1311	1009	6	1566	1180	4	903	7	4782
1312	1005	6	1558	1170	4	902	7	2981
1313	1005	6	1556	1171	4	903	7	3209
1314	991	6	1548	1164	4	888	7	3087
1315	988	6	1546	1164	4	886	7	4744
1316	991	6	1546	1163	4	888	7	3074
1317	993	6	1552	1169	4	895	7	3073
1318	993	6	1545	1172	4	892	7	3081
1319	985	6	1549	1173	4	892	7	2763
1320	989	6	1559	1182	4	903	7	3630
1321	989	6	1563	1188	4	909	8	3585
1322	989	6	1567	1193	4	905	8	4766
1323	987	6	1556	1187	4	906	8	4763
1324	992	6	1557	1198	4	904	8	4733
1325	985	6	1549	1196	4	907	9	3999
1326	983	7	1549	1192	4	912	9	4729
1327	988	7	1555	1194	4	910	9	4001
1328	987	7	1558	1191	4	919	9	2615
1329	978	7	1547	1178	4	917	10	4418
1330	978	7	1547	1179	4	912	10	4289
1331	983	7	1543	1176	4	913	10	6367
1332	983	6	1550	1179	4	911	10	4733
1333	982	6	1552	1179	4	910	10	4754
1334	978	6	1554	1179	5	919	10	2952
1335	980	6	1555	1180	5	919	10	3044
1336	973	6	1545	1175	5	913	10	4002
1337	971	7	1542	1180	5	914	11	3041
1338	961	8	1538	1177	5	914	11	4395
1339	959	8	1542	1174	5	904	11	3975
1340	964	8	1542	1170	5	908	11	2924
1341	962	8	1547	1171	6	907	11	4368
1342	966	8	1541	1173	6	911	11	4701
1343	967	8	1550	1173	6	911	11	2719
1344	971	8	1547	1171	6	910	11	2927
1345	980	8	1548	1170	6	912	11	3982
1346	988	8	1555	1172	6	920	11	3597
1347	996	8	1559	1179	6	918	11	2601
1348	998	8	1561	1173	6	920	11	3970
1349	994	8	1556	1171	6	914	11	4720
1350	993	8	1549	1168	6	910	11	2598
1351	995	8	1553	1163	6	909	11	4699
1352	996	8	1562	1166	6	910	11	4037
1353	996	8	1562	1164	6	915	11	3030
1354	992	8	1556	1169	6	917	11	3969
1355	993	9	1547	1174	6	917	11	2915
1356	999	9	1546	1167	6	918	11	4719
1357	1000	9	1569	1172	6	922	11	4701
1358	995	9	1567	1171	6	918	11	4407
1359	992	9	1570	1169	6	919	11	2908
1360	991	9	1567	1164	6	920	11	2576
1361	995	9	1566	1173	5	920	11	3151
1362	991	9	1558	1176	5	921	11	3977
1363	986	8	1551	1170	4	925	11	4694
1364	999	8	1562	1178	4	933	11	4700
1365	998	8	1557	1180	4	935	11	3957
1366	1003	8	1562	1183	4	940	11	3369
1367	998	8	1561	1185	3	944	11	3007
1368	993	8	1557	1185	3	945	11	2576
1369	1000	8	1568	1193	3	945	11	4360
1370	1010	8	1569	1185	3	952	11	3007
1371	999	8	1566	1183	3	948	11	2902
1372	993	8	1547	1182	3	943	11	4256
1373	994	8	1543	1182	3	946	11	3967
1374	994	8	1531	1174	3	941	11	4673
1375	991	8	1531	1173	3	930	11	3001
1376	991	8	1535	1169	3	928	11	2993
1377	993	8	1539	1170	3	925	11	2995
1378	982	8	1528	1157	3	915	11	4664
1379	983	8	1521	1144	4	911	11	2995
1380	981	8	1517	1144	4	913	10	4680
1381	982	8	1514	1144	4	915	10	4713
1382	980	8	1511	1142	4	916	10	4664
1383	984	7	1505	1134	4	916	10	3948
1384	986	7	1514	1134	4	919	11	4692
1385	983	7	1516	1138	4	923	11	2986
1386	984	7	1515	1131	4	922	11	2987
1387	995	7	1516	1130	4	925	11	4655
1388	995	7	1508	1131	4	922	11	4690
1389	1001	7	1514	1129	4	926	11	4366
1390	999	7	1518	1131	4	929	11	6295
1391	997	7	1514	1126	4	931	11	4653
1392	995	7	1506	1127	4	929	11	6099
1393	998	7	1509	1135	4	935	11	4676
1394	996	7	1501	1132	4	927	11	2991
1395	997	7	1500	1129	4	924	10	4649
1396	998	7	1497	1127	4	926	10	4674
1397	995	7	1491	1122	4	927	9	2545
1398	997	7	1491	1132	4	928	9	4661
1399	987	7	1484	1116	4	923	8	4656
1400	987	7	1488	1112	3	928	8	2982
1401	989	7	1480	1109	3	927	8	4670
1402	995	7	1483	1117	3	933	7	4650
1403	995	7	1488	1123	4	933	7	4668
1404	999	7	1491	1130	4	942	7	2893
1405	993	7	1484	1119	4	946	7	2887
1406	989	7	1478	1118	4	939	7	3512
1407	990	7	1475	1121	4	936	7	4636
1408	993	7	1472	1116	4	932	7	4314
1409	985	6	1477	1113	4	930	7	2674
1410	982	6	1471	1112	5	929	7	4226
1411	978	5	1475	1114	5	931	8	3556
1412	979	4	1483	1117	5	926	8	3928
1413	980	4	1480	1122	5	924	8	2976
1414	982	4	1476	1126	5	918	8	3948
1415	979	5	1479	1130	5	920	8	4666
1416	978	5	1493	1135	5	928	8	4675
1417	981	5	1498	1142	6	933	8	3974
1418	988	5	1499	1145	6	937	8	4351
1419	989	5	1500	1147	6	934	8	4696
1420	989	5	1490	1146	6	930	8	2974
1421	990	5	1480	1149	6	929	8	3106
1422	987	5	1477	1149	6	933	8	2894
1423	984	5	1471	1142	6	937	7	4672
1424	991	5	1476	1151	6	933	6	4652
1425	998	5	1477	1148	7	929	6	3896
1426	994	2	1472	1141	5	924	1	4682
1427	1000	5	1474	1148	9	934	6	2971
1428	998	5	1484	1153	9	941	6	4678
1429	997	5	1477	1154	10	944	6	2537
1430	997	5	1476	1150	10	942	7	4641
1431	995	5	1483	1146	10	941	6	3934
1432	996	5	1484	1151	11	948	6	2521
1433	997	5	1487	1145	11	946	6	2970
1434	993	5	1486	1138	11	942	6	4660
1435	1001	5	1501	1143	11	944	6	4549
1436	1007	6	1496	1136	11	945	6	2968
1437	1018	6	1518	1149	11	951	6	4196
1438	1018	6	1513	1148	12	948	6	2867
1439	1017	6	1512	1150	12	946	6	4651
1440	1017	6	1516	1152	12	949	6	4583
1441	1022	6	1526	1158	12	951	6	3527
1442	1019	7	1524	1156	13	951	6	4301
1443	1015	10	1518	1159	13	951	6	2654
1444	1016	10	1511	1159	13	953	5	3306
1445	1019	10	1512	1157	14	952	5	3958
1446	1026	12	1516	1145	15	961	6	4627
1447	1041	12	1526	1157	14	966	5	3892
1448	1050	11	1533	1169	15	965	5	3916
1449	1051	11	1540	1172	15	967	5	2519
1450	1049	12	1543	1177	15	967	5	3080
1451	1056	12	1549	1188	15	970	5	4326
1452	1052	12	1539	1186	15	968	5	2855
1453	1048	13	1536	1182	15	969	5	6241
1454	1053	14	1539	1194	15	981	5	3512
1455	1051	14	1536	1198	16	978	5	3456
1456	1053	14	1543	1194	17	977	5	2944
1457	1051	14	1552	1192	16	977	5	4280
1458	1058	14	1549	1196	16	968	6	4607
1459	1059	14	1549	1195	17	964	7	3169
1460	1074	14	1551	1197	17	970	7	2943
1461	1079	13	1553	1200	16	973	7	2849
1462	1076	13	1558	1207	18	981	7	6006
1463	1074	13	1555	1212	18	991	8	2914
1464	1070	13	1561	1209	18	989	8	3866
1465	1077	13	1557	1211	19	988	8	4600
1466	1079	13	1563	1217	19	990	9	2491
1467	1074	13	1563	1218	20	982	9	4502
1468	1076	13	1565	1218	21	977	9	4138
1469	1071	13	1566	1224	21	982	9	2942
1470	1065	13	1571	1227	22	983	9	2948
1471	1067	13	1584	1231	22	982	9	3890
1472	1071	13	1592	1239	22	986	11	2834
1473	1076	13	1595	1244	22	992	11	3493
1474	1079	13	1597	1246	22	995	12	4266
1475	1085	15	1611	1254	23	998	13	3051
1476	1091	15	1615	1259	24	1006	14	3869
1477	1091	14	1625	1261	24	1009	14	2486
1478	1082	14	1620	1260	24	1005	14	4279
1479	1090	15	1608	1253	24	1005	14	4594
1480	1099	15	1601	1256	24	1004	14	2820
1481	1092	15	1603	1257	24	1006	14	2925
1482	1092	15	1606	1256	24	1010	15	2824
1483	1091	15	1606	1260	24	1010	15	2917
1484	1094	16	1609	1253	24	1004	15	3853
1485	1095	16	1612	1255	25	1012	15	2600
1486	1099	17	1616	1259	25	1014	15	3883
1487	1103	17	1616	1257	25	1016	15	2826
1488	1100	17	1625	1265	25	1008	15	2898
1489	1100	17	1631	1266	25	1009	15	6177
1490	1106	17	1636	1265	25	1015	15	2907
1491	1100	17	1622	1263	25	1005	15	4446
1492	1101	17	1640	1276	25	1009	15	4592
1493	1105	17	1648	1281	25	1015	15	2902
1494	1116	18	1664	1288	26	1028	15	4257
1495	1123	18	1665	1297	26	1034	15	3870
1496	1133	19	1676	1313	27	1040	15	3457
1497	1135	19	1682	1322	27	1051	15	4256
1498	1145	19	1687	1337	28	1070	15	3820
1499	1140	19	1692	1338	27	1084	15	4262
1500	1139	19	1689	1338	26	1081	15	2815
1501	1144	19	1694	1343	26	1079	15	2896
1502	1151	19	1702	1348	26	1073	15	4105
1503	1158	19	1713	1353	26	1079	14	3397
1504	1157	18	1720	1354	25	1082	15	2456
1505	1156	19	1724	1359	26	1081	16	4556
1506	1164	19	1725	1359	26	1084	16	3861
1507	1167	19	1731	1361	26	1084	16	3879
1508	1162	19	1730	1363	26	1092	16	3825
1509	1161	18	1731	1372	24	1090	16	3793
1510	1164	19	1737	1374	26	1091	17	3857
1511	1160	19	1729	1380	26	1085	17	3797
1512	1159	19	1723	1377	22	1083	17	3808
1513	1164	19	1722	1376	26	1086	17	3788
1514	1160	19	1723	1370	26	1083	18	2999
1515	1164	19	1732	1374	26	1078	19	3815
1516	1166	19	1750	1379	26	1084	19	3780
1517	1171	19	1752	1385	26	1084	19	2874
1518	1172	19	1758	1384	26	1089	19	3788
1519	1168	19	1762	1392	26	1094	19	2870
1520	1166	19	1767	1388	26	1093	19	3806
1521	1173	19	1765	1396	27	1100	21	3811
1522	1176	19	1775	1411	27	1099	21	2432
1523	1196	19	1790	1418	28	1107	21	2869
1524	1199	20	1789	1417	30	1104	23	4552
1525	1201	22	1791	1415	29	1103	23	3810
1526	1207	22	1800	1415	29	1098	24	3812
1527	1209	22	1804	1412	29	1101	24	3772
1528	1212	23	1802	1417	29	1109	24	5948
1529	1210	23	1805	1425	29	1116	25	3801
1530	1207	23	1800	1431	30	1111	25	3804
1531	1207	23	1795	1418	31	1101	27	3811
1532	1207	23	1801	1416	32	1106	27	3787
1533	1210	23	1803	1425	33	1113	28	2804
1534	1217	23	1804	1434	33	1119	27	3799
1535	1220	23	1805	1427	33	1123	27	4070
1536	1222	23	1811	1435	34	1137	27	3757
1537	1225	23	1807	1438	35	1133	28	3432
1538	1225	22	1801	1433	35	1139	28	3799
1539	1229	23	1800	1435	36	1138	29	3804
1540	1213	23	1796	1436	37	1135	29	4239
1541	1214	23	1806	1446	37	1136	30	2427
1542	1220	23	1797	1453	37	1139	32	4540
1543	1216	24	1800	1451	38	1148	32	4384
1544	1220	24	1800	1452	38	1144	32	3784
1545	1218	24	1798	1447	37	1148	34	3748
1546	1215	24	1794	1443	39	1150	35	3745
1547	1214	24	1792	1446	39	1155	35	3751
1548	1218	25	1794	1443	38	1154	35	2791
1549	1221	25	1794	1446	37	1154	37	3849
1550	1224	25	1796	1452	38	1153	36	4217
1551	1221	25	1799	1451	38	1154	37	3753
1552	1226	25	1794	1450	37	1152	37	2852
1553	1225	25	1796	1454	37	1152	37	3829
1554	1229	25	1803	1459	37	1146	37	3800
1555	1231	25	1803	1457	37	1141	37	4529
1556	1238	24	1807	1462	37	1141	37	2546
1557	1236	24	1793	1454	37	1135	37	3751
1558	1228	24	1790	1452	36	1125	37	3753
1559	1231	25	1788	1458	37	1127	37	3772
1560	1230	25	1799	1465	37	1136	38	3753
1561	1230	25	1791	1458	37	1138	38	3770
1562	1240	25	1793	1463	31	1138	38	2843
1563	1240	25	1794	1462	37	1142	38	4552
1564	1240	23	1799	1454	38	1145	38	3771
1565	1240	22	1797	1446	38	1140	38	3075
1566	1245	20	1813	1450	37	1143	38	3775
1567	1235	10	1807	1449	29	1148	32	4207
1568	1230	19	1821	1445	35	1143	36	4218
1569	1218	19	1823	1441	34	1136	36	3408
1570	1211	19	1823	1440	35	1136	37	3754
1571	1208	19	1822	1449	32	1141	37	6091
1572	1211	18	1829	1456	35	1143	37	2778
1573	1209	18	1827	1445	35	1136	37	2961
1574	1212	17	1832	1447	35	1135	37	3760
1575	1206	17	1821	1449	35	1134	37	3191
1576	1202	16	1811	1439	35	1127	37	4551
1577	1203	15	1817	1444	35	1125	37	2865
1578	1204	15	1815	1453	34	1128	37	2383
1579	1209	15	1808	1450	34	1137	37	3739
1580	1204	15	1814	1460	32	1146	37	2398
1581	1201	15	1826	1458	32	1156	37	2844
1582	1196	14	1823	1470	31	1161	36	4515
1583	1192	14	1824	1469	28	1160	36	2764
1584	1194	14	1829	1481	29	1157	35	3829
1585	1195	14	1830	1476	29	1150	34	3777
1586	1204	14	1832	1486	29	1153	34	3322
1587	1206	14	1828	1484	29	1159	34	2874
1588	1200	14	1829	1489	28	1163	33	2876
1589	1202	14	1824	1490	27	1165	33	2832
1590	1202	14	1833	1500	27	1172	33	3736
1591	1203	13	1829	1494	26	1161	28	3726
1592	1211	13	1841	1498	26	1165	28	4535
1593	1221	13	1829	1502	25	1163	28	2846
1594	1222	13	1830	1505	25	1163	27	2860
1595	1219	13	1835	1503	25	1158	26	4172
1596	1230	13	1839	1504	24	1160	25	2494
1597	1232	12	1827	1504	24	1158	24	2752
1598	1232	11	1829	1511	24	1159	23	4194
1599	1235	11	1837	1510	23	1165	23	2831
1600	1238	12	1842	1512	23	1170	27	4500
1601	1237	10	1852	1517	23	1178	27	3737
1602	1241	10	1853	1516	23	1180	27	3381
1603	1251	10	1851	1523	23	1179	27	3798
1604	1258	11	1852	1527	24	1176	26	4494
1605	1252	10	1857	1531	24	1187	26	2853
1606	1257	10	1872	1539	24	1192	26	4319
1607	1255	10	1876	1542	23	1193	26	3758
1608	1248	10	1877	1536	23	1193	26	4019
1609	1250	4	1878	1541	23	1195	26	3845
1610	1259	10	1880	1551	23	1209	26	3707
1611	1266	9	1885	1554	23	1217	26	3708
1612	1266	9	1894	1566	23	1219	26	3371
1613	1274	9	1894	1567	23	1224	26	3846
1614	1273	9	1886	1561	23	1226	26	2358
1615	1278	9	1890	1557	23	1229	26	2758
1616	1270	8	1883	1557	22	1222	26	3798
1617	1270	8	1890	1555	22	1219	26	3802
1618	1271	7	1891	1548	21	1212	26	2851
1619	1273	7	1882	1548	20	1200	26	3707
1620	1268	7	1874	1544	20	1188	26	2861
1621	1270	7	1871	1546	20	1181	26	4297
1622	1266	7	1879	1547	20	1183	26	2838
1623	1260	7	1875	1551	20	1185	26	2844
1624	1260	7	1889	1545	20	1193	26	3793
1625	1257	7	1887	1544	20	1192	26	3822
1626	1257	7	1879	1550	20	1192	26	3810
1627	1266	7	1881	1554	20	1202	26	4476
1628	1273	7	1890	1561	20	1201	26	3820
1629	1273	7	1880	1557	20	1197	25	2751
1630	1273	7	1885	1559	20	1192	25	2845
1631	1265	7	1892	1563	20	1198	24	2841
1632	1260	7	1889	1565	20	1198	24	5859
1633	1276	6	1905	1570	20	1204	24	4454
1634	1278	6	1902	1572	20	1209	24	2863
1635	1274	6	1906	1571	20	1212	24	3701
1636	1276	6	1908	1571	20	1221	23	2850
1637	1273	6	1909	1571	20	1218	23	2366
1638	1271	6	1903	1566	20	1221	21	4160
1639	1279	6	1914	1568	19	1229	21	4465
1640	1281	6	1904	1565	19	1223	20	3686
1641	1288	6	1897	1566	18	1219	20	2231
1642	1289	6	1892	1569	18	1218	20	2845
1643	1292	6	1893	1572	16	1217	19	2850
1644	1292	6	1885	1562	15	1219	18	2845
1645	1272	6	1874	1568	15	1209	17	2835
1646	1271	5	1875	1570	15	1213	17	2852
1647	1267	5	1887	1569	15	1221	17	3830
1648	1270	5	1878	1562	15	1222	17	2837
1649	1270	4	1875	1571	15	1222	17	2908
1650	1270	4	1869	1566	14	1214	17	3356
1651	1278	4	1871	1573	12	1219	16	3804
1652	1279	4	1877	1572	12	1226	14	2843
1653	1280	4	1879	1582	12	1227	14	4165
1654	1283	4	1881	1592	11	1223	12	2232
1655	1287	4	1887	1589	11	1223	12	2829
1656	1287	5	1888	1583	10	1223	12	2831
1657	1292	5	1893	1589	10	1226	11	2245
1658	1287	5	1884	1584	9	1221	11	3737
1659	1287	5	1882	1578	8	1223	11	2339
1660	1281	5	1883	1589	7	1218	11	2831
1661	1283	5	1883	1592	7	1220	10	2237
1662	1292	5	1887	1588	7	1224	9	2233
1663	1296	5	1893	1583	6	1231	9	6038
1664	1288	5	1899	1579	5	1220	8	3675
1665	1291	5	1903	1585	5	1217	7	2825
1666	1287	4	1903	1588	5	1219	6	4490
1667	1288	4	1902	1581	5	1214	5	3793
1668	1298	4	1916	1587	5	1212	5	3128
1669	1302	4	1919	1593	3	1206	4	4463
1670	1305	3	1927	1596	3	1207	3	2445
1671	1307	2	1932	1597	3	1209	2	3273
1672	1300	2	1937	1589	2	1210	1	3787
1673	1307	2	1949	1590	2	1215	0	3766
1674	1303	2	1952	1593	2	1214	0	3684
1675	1308	2	1955	1601	2	1226	0	2745
1676	1306	2	1948	1599	2	1231	0	4120
1677	1297	2	1944	1608	2	1241	0	4479
1678	1304	2	1947	1611	2	1256	0	2221
1679	1303	2	1952	1618	2	1263	0	4479
1680	1305	2	1944	1601	2	1268	0	2814
1681	1310	2	1947	1603	1	1270	0	4428
1682	1316	1	1942	1599	1	1266	0	3342
1683	1320	1	1940	1600	1	1267	0	3678
1684	1315	1	1941	1590	0	1266	0	3809
1685	1313	1	1929	1589	0	1263	0	3665
1686	1313	1	1922	1603	0	1265	0	3555
1687	1322	1	1933	1607	0	1269	0	3689
1688	1323	1	1929	1599	0	1262	0	2344
1689	1330	1	1927	1600	0	1256	0	4150
1690	1337	1	1926	1612	0	1254	0	3559
1691	1342	1	1921	1614	0	1265	0	3550
1692	1349	1	1933	1633	0	1275	0	3781
1693	1351	1	1928	1631	0	1271	0	2829
1694	1353	1	1913	1636	0	1268	0	2808
1695	1353	1	1923	1635	0	1269	0	3769
1696	1357	1	1923	1636	0	1270	0	4454
1697	1367	1	1940	1640	0	1268	0	3746
1698	1373	1	1932	1636	0	1266	0	3551
1699	1375	1	1935	1633	0	1273	0	3759
1700	1371	1	1932	1625	0	1266	0	2819
1701	1364	1	1939	1632	0	1263	0	3970
1702	1364	1	1944	1627	0	1259	0	2815
1703	1368	1	1940	1629	0	1258	0	2724
1704	1367	1	1937	1625	0	1256	0	2809
1705	1372	1	1940	1618	0	1263	0	4459
1706	1369	1	1941	1620	0	1265	0	3752
1707	1377	1	1942	1621	0	1277	0	3739
1708	1373	1	1942	1621	0	1271	0	4156
1709	1368	1	1943	1625	0	1268	0	4460
1710	1375	1	1951	1623	0	1265	0	3551
1711	1374	1	1960	1632	0	1270	0	3662
1712	1376	1	1958	1628	0	1268	0	4251
1713	1372	1	1967	1617	0	1273	0	2209
1714	1368	1	1961	1612	0	1275	0	3655
1715	1356	1	1967	1615	0	1276	0	4151
1716	1353	1	1966	1618	0	1279	0	3765
1717	1357	1	1967	1626	0	1289	0	2797
1718	1353	2	1961	1616	0	1285	0	2213
1719	1353	2	1957	1616	0	1288	0	3329
1720	1354	2	1963	1599	0	1276	0	4153
1721	1357	2	1962	1600	0	1276	0	4148
1722	1351	2	1958	1609	0	1276	0	3710
1723	1355	2	1960	1618	0	1275	0	3655
1724	1359	2	1965	1618	0	1277	0	2872
1725	1363	2	1978	1621	0	1279	0	4159
1726	1360	2	1971	1616	0	1286	0	4164
1727	1364	2	1967	1618	0	1272	0	4159
1728	1363	2	1972	1610	0	1268	0	3742
1729	1371	2	1969	1608	0	1266	0	4441
1730	1370	2	1962	1611	0	1270	0	3744
1731	1369	2	1975	1615	0	1270	0	3537
1732	1364	2	1971	1602	0	1262	0	3552
1733	1358	2	1965	1595	0	1250	0	3544
1734	1349	2	1960	1590	0	1245	0	2199
1735	1349	2	1966	1586	0	1240	0	3538
1736	1344	2	1967	1591	0	1236	0	3729
1737	1344	2	1964	1596	0	1237	0	4126
1738	1339	2	1971	1598	0	1236	0	3541
1739	1335	2	1957	1588	0	1227	0	4146
1740	1326	2	1954	1586	0	1231	0	3670
1741	1322	2	1957	1582	0	1232	0	2213
1742	1318	2	1952	1579	0	1230	0	3543
1743	1318	2	1961	1586	0	1234	0	3538
1744	1318	2	1960	1588	0	1238	0	3650
1745	1321	2	1955	1585	0	1242	0	3541
1746	1315	2	1940	1579	0	1231	0	3539
1747	1317	2	1949	1587	0	1233	0	4446
1748	1318	2	1959	1589	1	1234	0	4142
1749	1317	2	1966	1584	1	1230	0	3773
1750	1310	2	1967	1574	1	1227	0	3736
1751	1310	2	1968	1583	1	1228	0	3717
1752	1306	2	1956	1580	1	1232	0	3552
1753	1308	2	1952	1572	1	1224	0	3653
1754	1307	3	1951	1568	1	1223	0	2819
1755	1296	3	1943	1559	1	1217	0	3740
1756	1302	4	1951	1565	1	1210	0	2819
1757	1298	4	1958	1573	1	1212	0	3666
1758	1296	4	1954	1574	1	1208	0	3550
1759	1302	5	1949	1573	1	1215	0	3554
1760	1304	5	1960	1572	1	1208	0	4129
1761	1286	6	1946	1564	1	1208	0	3668
1762	1293	6	1951	1561	2	1212	0	4449
1763	1290	6	1943	1549	2	1208	0	3716
1764	1295	6	1938	1547	2	1205	0	3547
1765	1290	7	1939	1543	2	1206	0	4095
1766	1291	7	1937	1539	2	1205	0	3710
1767	1295	7	1933	1533	2	1207	0	3584
1768	1291	7	1939	1536	2	1206	0	2793
1769	1297	8	1934	1539	2	1197	0	3640
1770	1290	8	1931	1533	2	1193	0	4144
1771	1299	9	1936	1536	2	1196	0	3593
1772	1299	9	1932	1539	2	1205	0	2321
1773	1298	9	1935	1538	2	1200	0	3777
1774	1298	9	1940	1531	2	1198	0	3740
1775	1299	9	1939	1521	2	1202	0	2314
1776	1300	8	1940	1513	2	1198	0	3521
1777	1287	8	1926	1504	2	1193	0	4136
1778	1290	8	1930	1509	2	1193	0	2192
1779	1295	8	1927	1499	2	1192	0	3540
1780	1294	8	1931	1496	2	1184	0	3532
1781	1287	9	1921	1488	2	1177	0	3613
1782	1294	9	1934	1495	2	1189	0	3546
1783	1290	9	1927	1491	2	1184	0	3649
1784	1288	9	1921	1492	2	1191	0	2817
1785	1285	9	1918	1491	2	1193	0	2709
1786	1281	9	1922	1490	2	1201	0	2200
1787	1286	9	1937	1489	2	1203	0	3589
1788	1289	9	1939	1489	2	1206	0	3514
1789	1290	9	1949	1487	2	1211	0	2791
1790	1294	9	1946	1487	2	1211	0	3465
1791	1293	9	1937	1484	2	1214	0	2815
1792	1287	9	1935	1486	2	1208	0	3587
1793	1289	9	1931	1487	2	1203	0	3545
1794	1298	9	1923	1477	2	1196	0	3561
1795	1295	9	1915	1492	2	1199	0	3495
1796	1301	9	1917	1499	2	1203	0	2813
1797	1293	8	1922	1494	2	1185	0	3596
1798	1293	8	1930	1498	2	1180	0	3537
1799	1292	8	1935	1498	2	1169	0	3547
1800	1287	8	1929	1495	2	1157	0	3660
1801	1285	8	1925	1489	2	1160	0	2194
1802	1292	8	1929	1494	2	1160	0	3560
1803	1285	8	1928	1495	2	1160	0	4128
1804	1283	8	1924	1490	2	1154	0	3624
1805	1292	8	1941	1489	2	1162	0	3535
1806	1292	8	1941	1496	2	1163	0	3511
1807	1292	8	1950	1503	2	1158	0	5983
1808	1307	8	1969	1502	2	1167	0	3583
1809	1296	8	1963	1502	2	1169	0	3736
1810	1294	8	1959	1507	2	1164	0	3576
1811	1295	8	1960	1503	2	1171	0	2395
1812	1298	8	1967	1514	2	1176	0	3308
1813	1292	8	1979	1516	2	1172	0	4127
1814	1292	8	1973	1505	2	1172	0	3717
1815	1292	8	1974	1486	3	1170	0	3469
1816	1298	8	1983	1490	3	1173	0	4436
1817	1291	8	1978	1491	3	1170	0	3579
1818	1295	8	1987	1501	3	1173	0	4120
1819	1299	8	1987	1505	3	1176	0	3553
1820	1295	8	1999	1508	3	1181	0	3461
1821	1292	8	1997	1515	3	1184	0	2794
1822	1293	9	2002	1513	3	1188	0	3562
1823	1292	9	1994	1511	3	1184	0	4119
1824	1292	9	1991	1506	3	1192	0	3738
1825	1295	9	1993	1505	3	1193	0	3723
1826	1294	9	1986	1496	3	1178	0	5757
1827	1298	10	1994	1509	3	1188	0	2180
1828	1306	10	1989	1505	3	1183	0	2771
1829	1305	10	1991	1510	3	1181	0	3498
1830	1303	10	1996	1514	3	1195	0	3743
1831	1301	10	1998	1508	3	1189	0	3494
1832	1292	11	1999	1513	3	1195	0	2786
1833	1288	11	2001	1508	3	1193	0	2840
1834	1286	11	1996	1509	3	1190	0	3467
1835	1283	12	1996	1512	3	1187	0	3465
1836	1295	12	1993	1521	4	1184	0	4118
1837	1297	12	1994	1517	4	1191	0	3462
1838	1300	13	1992	1511	4	1197	0	2787
1839	1293	14	1989	1511	4	1188	0	2789
1840	1295	13	1992	1518	4	1192	0	2749
1841	1304	13	1996	1525	4	1198	0	4195
1842	1301	13	1983	1529	4	1198	0	2296
1843	1299	14	1971	1528	4	1195	0	3928
1844	1306	15	1982	1525	4	1193	0	3507
1845	1307	15	1985	1520	4	1200	0	4098
1846	1292	16	1973	1518	4	1200	0	3639
1847	1290	16	1971	1518	4	1206	0	3681
1848	1297	16	1974	1518	4	1208	0	3706
1849	1292	16	1974	1512	4	1205	0	3433
1850	1299	16	1968	1513	4	1208	0	2687
1851	1301	16	1968	1524	4	1215	0	3240
1852	1312	16	1975	1525	4	1220	0	2774
1853	1313	16	1972	1525	4	1218	0	4046
1854	1315	16	1973	1528	4	1219	0	2172
1855	1316	16	1977	1528	4	1224	0	3489
1856	1322	16	1977	1524	4	1225	0	2775
1857	1319	16	1978	1528	4	1228	0	2175
1858	1331	16	1975	1538	5	1238	0	4066
1859	1322	16	1986	1536	5	1244	0	4075
1860	1328	16	1986	1542	5	1244	0	3506
1861	1327	17	1991	1547	5	1249	0	3422
1862	1333	17	1992	1555	5	1247	0	3502
1863	1332	17	1993	1562	5	1250	0	4392
1864	1338	17	2005	1576	5	1261	0	3712
1865	1336	17	1999	1567	5	1253	0	3439
1866	1339	17	1992	1563	5	1247	0	3444
1867	1345	17	1987	1564	5	1240	0	3425
1868	1351	17	1996	1573	5	1248	0	4114
1869	1359	17	1989	1572	5	1242	0	3477
1870	1363	17	2000	1577	4	1242	0	3437
1871	1356	17	1990	1593	4	1240	0	3721
1872	1351	17	1981	1595	4	1240	0	2216
1873	1353	17	1991	1592	4	1241	0	2300
1874	1360	17	1996	1600	4	1237	0	3418
1875	1369	17	2002	1612	4	1235	0	3703
1876	1370	16	2002	1617	4	1234	0	2216
1877	1380	16	2013	1618	4	1237	0	3472
1878	1375	16	2004	1607	4	1234	0	3397
1879	1374	16	2008	1604	4	1237	0	2765
1880	1375	16	2005	1598	5	1229	0	2215
1881	1378	16	2005	1599	5	1225	0	3413
1882	1380	17	2006	1604	5	1226	0	4100
1883	1388	16	2016	1609	5	1231	0	3489
1884	1388	16	2019	1620	4	1230	0	2763
1885	1392	16	2018	1620	4	1229	0	2770
1886	1396	16	2027	1620	4	1233	0	3487
1887	1391	15	2029	1624	4	1229	0	3446
1888	1389	15	2043	1627	4	1238	0	3435
1889	1394	15	2047	1633	4	1237	0	3424
1890	1396	15	2045	1635	4	1237	0	3697
1891	1400	14	2041	1633	4	1245	0	2206
1892	1413	14	2046	1638	4	1252	0	2768
1893	1403	13	2043	1635	4	1259	0	3435
1894	1402	13	2048	1632	4	1251	0	3381
1895	1393	13	2040	1625	4	1248	0	3633
1896	1406	13	2042	1632	4	1246	0	3402
1897	1413	13	2053	1637	4	1242	0	2200
1898	1404	13	2052	1650	4	1246	0	3453
1899	1407	13	2057	1656	4	1247	0	3678
1900	1407	14	2061	1652	4	1247	0	2205
1901	1402	14	2064	1659	4	1248	0	2213
1902	1408	14	2077	1671	4	1249	0	3439
1903	1412	13	2083	1681	4	1249	0	4385
1904	1410	13	2076	1678	4	1247	0	2187
1905	1414	13	2083	1687	4	1252	0	3418
1906	1417	13	2082	1693	4	1244	0	3424
1907	1421	13	2077	1696	4	1243	0	3406
1908	1411	13	2067	1685	4	1240	0	3375
1909	1413	13	2060	1695	4	1238	0	4388
1910	1408	13	2063	1698	4	1235	0	2202
1911	1406	13	2058	1704	4	1236	0	3395
1912	1400	13	2059	1706	4	1235	0	3411
1913	1400	13	2062	1706	4	1241	0	3383
1914	1393	13	2051	1706	4	1240	0	2729
1915	1394	13	2059	1707	4	1240	0	2670
1916	1387	13	2074	1715	4	1250	0	2286
1917	1384	13	2067	1708	4	1246	0	3390
1918	1380	13	2080	1700	4	1246	0	3377
1919	1386	13	2082	1701	4	1247	0	4404
1920	1384	13	2079	1700	4	1250	0	3413
1921	1388	13	2081	1702	4	1255	0	4377
1922	1391	13	2081	1700	4	1253	0	3269
1923	1388	13	2084	1706	4	1249	0	2759
1924	1377	13	2086	1703	4	1248	0	4164
1925	1381	13	2098	1712	4	1248	0	3290
1926	1379	13	2102	1718	4	1249	0	3720
1927	1376	13	2100	1732	4	1249	1	4394
1928	1380	13	2120	1750	4	1254	1	2192
1929	1381	13	2125	1748	4	1255	1	2193
1930	1370	13	2114	1740	4	1246	1	2763
1931	1370	13	2108	1738	4	1246	1	2752
1932	1369	13	2113	1740	4	1255	1	4110
1933	1366	13	2100	1728	4	1254	1	2701
1934	1360	13	2105	1720	4	1255	1	3362
1935	1368	13	2101	1718	4	1250	1	2143
1936	1360	13	2090	1714	4	1239	1	3673
1937	1358	13	2096	1713	3	1242	1	3371
1938	1354	13	2094	1706	3	1239	1	3665
1939	1355	13	2098	1701	3	1242	1	2186
1940	1354	13	2100	1696	3	1244	1	3385
1941	1357	13	2097	1691	3	1242	1	4102
1942	1361	13	2087	1688	3	1244	1	2660
1943	1367	13	2098	1692	3	1242	1	2260
1944	1369	12	2093	1690	3	1238	1	4387
1945	1373	12	2104	1693	3	1243	1	2710
1946	1379	12	2106	1695	3	1232	1	4066
1947	1375	12	2104	1699	3	1229	1	3683
1948	1378	12	2107	1697	3	1231	1	2181
1949	1381	11	2113	1687	3	1232	1	3619
1950	1378	11	2113	1686	3	1237	1	2743
1951	1374	11	2107	1680	3	1234	1	2757
1952	1379	11	2097	1670	3	1229	1	2147
1953	1385	11	2093	1678	3	1229	1	4362
1954	1389	10	2092	1677	3	1232	1	2743
1955	1390	10	2086	1675	3	1232	1	3353
1956	1393	10	2090	1667	3	1237	1	2794
1957	1396	9	2089	1669	3	1238	1	3276
1958	1388	9	2090	1655	2	1231	1	2149
1959	1383	9	2085	1660	2	1224	1	3370
1960	1384	8	2091	1658	2	1217	1	4028
1961	1388	7	2090	1659	2	1220	1	3371
1962	1380	7	2086	1652	2	1218	1	2181
1963	1379	7	2098	1655	2	1213	1	3286
1964	1378	7	2106	1662	2	1218	1	3356
1965	1378	6	2108	1665	2	1220	1	5922
1966	1377	5	2107	1657	2	1224	1	3699
1967	1385	5	2112	1657	2	1215	1	2748
1968	1383	4	2116	1651	2	1215	1	4035
1969	1381	4	2109	1654	2	1205	1	2648
1970	1376	4	2104	1654	2	1189	1	4363
1971	1387	4	2109	1656	2	1192	1	4096
1972	1379	4	2101	1647	2	1190	1	4093
1973	1373	4	2098	1652	2	1181	1	2344
1974	1367	4	2097	1650	2	1173	1	2685
1975	1368	4	2092	1644	2	1178	1	2746
1976	1374	4	2098	1642	2	1188	1	3676
1977	1368	4	2096	1639	2	1186	1	2158
1978	1363	4	2096	1640	2	1188	1	2172
1979	1367	4	2096	1635	2	1180	1	3266
1980	1359	4	2098	1626	1	1175	1	4074
1981	1368	4	2108	1621	1	1178	1	3677
1982	1375	4	2108	1624	1	1189	1	2262
1983	1367	3	2094	1615	1	1188	1	3633
1984	1366	3	2102	1611	1	1194	1	2741
1985	1367	3	2118	1608	1	1201	1	3366
1986	1363	3	2117	1611	1	1190	1	3194
1987	1362	3	2111	1609	1	1193	1	3615
1988	1368	3	2115	1606	1	1192	1	2172
1989	1370	3	2125	1599	1	1196	1	4097
1990	1368	3	2126	1607	1	1195	1	2733
1991	1355	3	2120	1591	1	1190	1	3713
1992	1350	3	2118	1579	1	1187	1	2638
1993	1358	2	2123	1577	1	1188	1	2732
1994	1363	3	2122	1581	1	1186	1	3589
1995	1364	3	2108	1580	1	1188	1	2134
1996	1360	3	2102	1566	1	1190	1	3656
[truncated: 397,439+ more rows]
