# Supplementary material for: Homogeneity among glyphosate-resistant Amaranthus palmeri in geographically distant locations
Source: PLoS One. 2020 Sep 9;15(9):e0233813. doi: 10.1371/journal.pone.0233813 (PMC7480871; doi:10.1371/journal.pone.0233813)
Supplement: S2 Table — This table presents relative read depths as determined by CNVnator for each gene in the Amaranthus palmeri and eccDNA replicon reference assemblies. A gene is considered duplicated when relative read depths are greater than 2. (XLSX) [file pone.0233813.s002.xlsx]

## Sheet: Sheet1
Supplemental File 2. CNVnator Read Depths.This table presents relative read depths as determined by CNVnator for each gene in GS Amaranthus palmeri and the GR eccDNA replicon reference assemblies. A gene is considered duplicated when relative read depths are greater than 2.
Gene ID	Contig ID	Gene Start (Bp)	Gene Stop (Bp)	AZ_S	GA_S	KS_S	AZ_R	DE_R	GA_R	KS_R	MD_R
ID=Ap.00g000010	tig00018472	7478	9871	1.34279	1.70304	1	1.43891	1	1	1.50062	1.68737
ID=Ap.00g000020	tig00018472	11526	11946	1.34279	1.70304	1	1.43891	1	1	1.50062	1.68737
ID=Ap.00g000030	tig00018472	44306	44541	1.34279	1	1	1.43891	1	1	1.50062	1
ID=Ap.00g000040	tig00013814	4831	10683	1.43446	1.53181	1	1	1.39403	1	1.51267	1.81095
ID=Ap.00g000050	tig00013814	27640	28489	1.43446	1.53181	1	1	1.39403	1	1.51267	1.81095
ID=Ap.00g000060	tig00013814	31367	31768	1.43446	1.53181	1	1	1.39403	1	1.51267	1
ID=Ap.00g000070	tig00013814	35108	40852	1.43446	1.53181	1	1	1.39403	1	1.51267	1
ID=Ap.00g000080	tig00013814	46644	53252	1.43446	1.53181	1	1	1.39403	1	1.51267	1
ID=Ap.00g000090	tig00001652	3978	25694	1	1.39349	1.68122	1	1	0.511021	1	1
ID=Ap.00g000100	tig00001652	29487	50972	1	1.39349	0.548248	1	1	2.85571	1	1
ID=Ap.00g000110	tig00001652	61755	65094	1	1.39349	1	1	1	1	1	1
ID=Ap.00g000120	tig00001652	66011	76167	1	1.39349	1	1	1	1	1	1
ID=Ap.00g000130	tig00001652	80187	83432	1	1.39349	1	1	1	1	1	1
ID=Ap.00g000140	tig00001652	85051	94573	1	1.39349	1	1	1	1	1	1
ID=Ap.00g000150	tig00038357	970	1184	1	1	1.90692	1.83445	1	1.6631	1	1
ID=Ap.00g000160	tig00038357	7672	8019	1	1	1.90692	1.83445	1	1.6631	1	1
ID=Ap.00g000170	tig00028722	797	1006	1.64413	1.71772	1.99746	1.7128	1.91661	2.12498	1.96472	1.71116
ID=Ap.00g000180	tig00028722	6779	8693	1.64413	1.71772	1.99746	1.7128	1.91661	2.12498	1.96472	1.71116
ID=Ap.00g000190	tig00028722	9337	13619	1.64413	1.71772	1.99746	1.7128	1.91661	2.12498	1.96472	1.71116
ID=Ap.00g000200	tig00028722	15773	19784	1.64413	1.71772	1.99746	1.7128	1.91661	2.12498	1.96472	1.71116
ID=Ap.00g000210	tig00028722	38586	39183	1.64413	1.71772	1.99746	1.7128	1.91661	2.12498	1.96472	1.71116
ID=Ap.00g000220	tig00028722	40271	48089	1.64413	1.71772	1.99746	1.7128	1.91661	2.12498	1.96472	1.71116
ID=Ap.00g000230	tig00028722	51352	62514	1.64413	1.71772	1.99746	1.7128	1.91661	2.12498	1.96472	1.71116
ID=Ap.00g000240	tig00031105	7255	8070	1.6676	1	2.6687	2.35046	2.44331	2.83627	2.39961	1.73798
ID=Ap.00g000250	tig00031105	10622	11129	1.6676	1	2.6687	2.35046	2.44331	2.83627	2.39961	1.73798
ID=Ap.00g000260	tig00031105	30969	31295	1.6676	1	2.6687	2.35046	2.44331	2.83627	2.39961	1.73798
ID=Ap.00g000270	tig00031105	40170	40511	1.6676	1	2.6687	2.35046	2.44331	2.83627	2.39961	1.73798
ID=Ap.00g000280	tig00025754	34678	35013	1	1.43473	1	1	0.38965	1	0.37273	1
ID=Ap.00g000290	tig00025754	46699	46914	1	1.43473	1.97623	1	1	1	1	1
ID=Ap.00g000300	tig00025754	60234	64937	1	1.43473	1.97623	1	1	1	1	1
ID=Ap.00g000310	tig00025754	72475	72790	1	1.43473	1.97623	1	1	1	1	1
ID=Ap.00g000320	tig00123854	5362	5633	1.91246	0.670406	2.02077	1.56945	1.91181	2.30211	1	1.89495
ID=Ap.00g000330	tig00123854	6269	7309	1.91246	0.670406	2.02077	1.56945	1.91181	2.30211	1	1.89495
ID=Ap.00g000340	tig00123854	65585	65759	1.91246	0.670406	2.02077	1.56945	1.91181	2.30211	1	1.89495
ID=Ap.00g000350	tig00028095	7360	9032	1	1.41069	1.38373	1	1.37517	1	1	1.34546
ID=Ap.00g000360	tig00028095	19051	40601	1	1.41069	1.38373	1	1.37517	1	1	1.34546
ID=Ap.00g000370	tig00028095	46832	62072	1	1.41069	1.38373	1	1.37517	1	1	1.34546
ID=Ap.00g000380	tig00028095	79003	84397	1	1.41069	1.38373	1	1.37517	1	1	1.34546
ID=Ap.00g000390	tig00002715	6343	10831	1.38803	1.49816	1.46646	1.38097	1.445	1.4799	1.46434	1.47302
ID=Ap.00g000400	tig00002715	20156	20650	1.38803	1.49816	1.46646	1.38097	1.445	1.4799	1.46434	1.47302
ID=Ap.00g000410	tig00002715	23413	27832	1.38803	1.49816	1.46646	1.38097	1.445	1.4799	1.46434	1.47302
ID=Ap.00g000420	tig00002715	28398	36276	1.38803	1.49816	1.46646	1.38097	1.445	1.4799	1.46434	1.47302
ID=Ap.00g000430	tig00002715	44478	45125	1.38803	1.49816	1.46646	1.38097	1.445	1.4799	1.46434	1.47302
ID=Ap.00g000440	tig00002715	53714	54454	1.38803	1.49816	1.46646	1.38097	1.445	1.4799	1.46434	1.47302
ID=Ap.00g000450	tig00002715	65719	74901	1.38803	1.49816	1.46646	1.38097	1.445	1.4799	1.46434	1.47302
ID=Ap.00g000460	tig00002715	82706	92849	1.38803	1.49816	1.46646	1.38097	1.445	1.4799	1.46434	1.47302
ID=Ap.00g000470	tig00002715	93968	97160	1.38803	1.49816	1.46646	1.38097	1.445	1.4799	1.46434	1.47302
ID=Ap.00g000480	tig00002715	100072	101896	1.38803	1.49816	1.46646	1.38097	1.445	1.4799	1.46434	1.47302
ID=Ap.00g000490	tig00002715	111290	112960	1.38803	1.49816	1.46646	1.38097	1.445	1.4799	1.46434	1.47302
ID=Ap.00g000500	tig00002715	121910	125257	1.38803	1.49816	1.46646	1.38097	1.445	1.4799	1.46434	1.47302
ID=Ap.00g000510	tig00002715	126647	132342	1.38803	1.49816	1.46646	1.38097	1.445	1.4799	1.46434	1.47302
ID=Ap.00g000520	tig00002715	133529	135452	1.38803	1.49816	1.46646	1.38097	1.445	1.4799	1.46434	1.47302
ID=Ap.00g000530	tig00003376	1107	14091	1	1	1.44127	1.36881	1.42797	1.49645	1.53959	1.38608
ID=Ap.00g000540	tig00003376	32397	53393	1	1	1.44127	1.36881	1.42797	1.49645	1.53959	1.38608
ID=Ap.00g000550	tig00003376	57786	76372	1	1.50876	1.44127	1.36881	1.42797	1.49645	1.53959	1.38608
ID=Ap.00g000560	tig00003376	79968	85989	1	1.50876	1.44127	1.36881	1.42797	1.49645	1.53959	1.38608
ID=Ap.00g000570	tig00003376	88468	90447	1	1.50876	1.44127	1.36881	1.42797	1.49645	1.53959	1.38608
ID=Ap.00g000580	tig00003376	94390	110712	1	1.50876	1.44127	1.36881	1.42797	1.49645	1.53959	1.38608
ID=Ap.00g000590	tig00003376	115302	127481	1	1.50876	1.44127	1.36881	1.42797	1.49645	1.53959	1.38608
ID=Ap.00g000600	tig00003376	130096	135521	1	1.50876	1.44127	1.36881	1.42797	1.49645	1.53959	1.38608
ID=Ap.00g000610	tig00003376	140694	159298	1	1.50876	1.44127	1.36881	1.42797	1.49645	1.53959	1.38608
ID=Ap.00g000620	tig00003376	165246	165689	1	1.50876	1.44127	1.36881	1.42797	1.49645	1.53959	1.38608
ID=Ap.00g000630	tig00003376	170926	171204	1	1.50876	1.44127	1.36881	1.42797	1.49645	1.53959	1.38608
ID=Ap.00g000640	tig00003376	172436	172756	1	1.50876	1.44127	1.36881	1.42797	1.49645	1.53959	1.38608
ID=Ap.00g000650	tig00003376	176335	184159	1	1.50876	1.44127	1.36881	1.42797	1.49645	1.53959	1.38608
ID=Ap.00g000660	tig00003376	193679	195466	1.31778	1.50876	1.44127	1.36881	1.42797	1.49645	1.53959	1.38608
ID=Ap.00g000670	tig00003376	201071	203291	1.31778	1.50876	1.44127	1.36881	1.42797	1.49645	1.53959	1.38608
ID=Ap.00g000680	tig00003376	206417	216825	1.31778	1.50876	1.44127	1.36881	0.232338	1.49645	1.53959	1.38608
ID=Ap.00g000690	tig00003376	224560	234242	1.31778	1.50876	1.44127	1.36881	1.62969	1.49645	1.53959	1.38608
ID=Ap.00g000700	tig00003376	236424	240916	1.31778	1.50876	1.44127	1.36881	1.62969	1.49645	1.53959	1.38608
ID=Ap.00g000710	tig00003376	243232	247471	1.31778	1.50876	1.44127	1.36881	1	1.49645	1.53959	1.38608
ID=Ap.00g000720	tig00003376	256766	266277	1.31778	1	1.44127	1.36881	1	1.49645	1.53959	1.38608
ID=Ap.00g000730	tig00003376	268159	269034	1.31778	1	1.44127	1.36881	1	1.49645	1.53959	1.38608
ID=Ap.00g000740	tig00003376	275395	283913	1.31778	1.37938	1.44127	1.36881	1	1.49645	1.53959	1.38608
ID=Ap.00g000750	tig00003376	291674	299525	1.31778	1.37938	1.44127	1.36881	1	1.49645	1.53959	1.38608
ID=Ap.00g000760	tig00003376	309125	314222	1.31778	1.37938	1.44127	1.36881	1	1.49645	1.53959	1.38608
ID=Ap.00g000770	tig00003376	315752	316054	1.31778	1.37938	1.44127	1.36881	1	1.49645	1.53959	1.38608
ID=Ap.00g000780	tig00003376	319216	321868	1.31778	1.37938	1.44127	1.36881	1	1.49645	1.53959	1.38608
ID=Ap.00g000790	tig00003376	341513	342091	1.31778	1.37938	1.44127	1.36881	1	1.49645	1.53959	1.38608
ID=Ap.00g000800	tig00003376	344874	355494	1.31778	1.37938	1.44127	1.36881	1	1.49645	1.53959	1.38608
ID=Ap.00g000810	tig00003376	356827	357222	1.31778	1.37938	1.44127	1	1	1.49645	1.53959	1
ID=Ap.00g000820	tig00003376	357944	358429	1.31778	1.37938	1.44127	1	1	1.49645	1.53959	1
ID=Ap.00g000830	tig00003376	363586	365996	1.31778	1.37938	1.44127	1	1	1.49645	1.53959	1
ID=Ap.00g000840	tig00003376	375102	378872	1.31778	1.37938	1.44127	1	1	1.49645	1.53959	1
ID=Ap.00g000850	tig00003376	386246	389869	1.31778	1.37938	1.44127	1	1	1.49645	1.53959	1
ID=Ap.00g000860	tig00003376	403599	406869	0.499975	1.37938	1.44127	1	1	1	1.53959	1
ID=Ap.00g000870	tig00003376	410681	413951	0.499975	1.37938	1.44127	1	1	1	1.53959	1
ID=Ap.00g000880	tig00003376	425798	433293	1	1.37938	1.44127	1	1.74595	1.92531	1.53959	1
ID=Ap.00g000890	tig00003376	434727	441983	1	1.37938	1.44127	1	1.74595	1.92531	1.53959	1
ID=Ap.00g000900	tig00003376	454542	457520	1	1.37938	1.44127	1	1.74595	1.92531	1.53959	1
ID=Ap.00g000910	tig00003376	463901	469104	1	1.37938	1	1	1	1	1.53959	1
ID=Ap.00g000920	tig00003376	478130	479435	1	1.37938	1	1	1	1.99219	1.53959	1
ID=Ap.00g000930	tig00003376	481547	487202	1	1.37938	1	1	1.49182	1.99219	1.53959	1
ID=Ap.00g000940	tig00003376	490009	513147	1	1.37938	1	1	1.49182	1	1.53959	1
ID=Ap.00g000950	tig00025445	4135	13120	1	1	1	1	1	1	1	1
ID=Ap.00g000960	tig00025445	30191	31410	1	1	1	1	1	1	1	1
ID=Ap.00g000970	tig00124367	967	1603	5.21228	0.395396	0.25285	0.325291	5.48052	0.295982	0.28826	0.265304
ID=Ap.00g000980	tig00124367	3496	3761	5.21228	0.395396	0.25285	0.325291	5.48052	0.295982	0.28826	0.265304
ID=Ap.00g000990	tig00124367	9734	12549	5.21228	0.395396	0.25285	0.325291	5.48052	0.295982	0.28826	0.265304
ID=Ap.00g001000	tig00124367	21628	22912	5.21228	0.395396	0.25285	0.325291	5.48052	0.295982	0.28826	0.265304
ID=Ap.00g001010	tig00124367	31027	31296	5.21228	0.395396	0.25285	0.325291	5.48052	0.295982	0.28826	0.265304
ID=Ap.00g001020	tig00124367	46417	46881	5.21228	0.395396	0.25285	0.325291	5.48052	0.295982	0.28826	0.265304
ID=Ap.00g001030	tig00124367	46889	47815	5.21228	0.395396	0.25285	0.325291	5.48052	0.295982	0.28826	0.265304
ID=Ap.00g001040	tig00021599	17239	17748	1	1	1	1	1	1	1	1
ID=Ap.00g001050	tig00021599	43586	44136	1	1	1	1	1	1	1	1
ID=Ap.00g001060	tig00021599	45070	45401	1	1	1	1	1	1	1	1
ID=Ap.00g001070	tig00021599	81423	81691	1.87166	1	2.31465	2.15665	1	1	1	2.08007
ID=Ap.00g001080	tig00021599	130785	134476	0.693538	1	1	1	1	1	1	1
ID=Ap.00g001090	tig00021599	175650	177745	0.693538	1	1	1	1	1	1	1
ID=Ap.00g001100	tig00021599	180356	180691	0.693538	1	1	1	1	1	1	1
ID=Ap.00g001110	tig00002680	692	4906	1.41512	1	1.65309	1	1.48547	1.6597	1.40337	1.52336
ID=Ap.00g001120	tig00002680	11082	13100	1.41512	1	1.65309	1	1.48547	1.6597	1.40337	1.52336
ID=Ap.00g001130	tig00002680	15699	16880	1.41512	1	1.65309	1	1.48547	1.6597	1.40337	1.52336
ID=Ap.00g001140	tig00002680	25463	27199	1.41512	1	1.65309	1	1.48547	1.6597	1.40337	1.52336
ID=Ap.00g001150	tig00002680	40032	45017	1.41512	1	1.65309	0.156432	1.48547	1.6597	1.40337	1.52336
ID=Ap.00g001160	tig00002680	51717	55664	1.41512	1	1.65309	0.156432	1.48547	1.6597	1.40337	1.52336
ID=Ap.00g001170	tig00002680	58261	66621	1.41512	1	1.65309	1.48633	1.48547	1.6597	1.40337	1.52336
ID=Ap.00g001180	tig00002680	71211	82027	1.41512	1.55402	1.65309	1.48633	1.48547	1.6597	1.40337	1.52336
ID=Ap.00g001190	tig00002680	83839	85862	1.41512	1.55402	1.65309	1.48633	1.48547	1.6597	1.40337	1.52336
ID=Ap.00g001200	tig00002680	87614	87815	1.41512	1.55402	1.65309	1.48633	1.48547	1.6597	1.40337	1.52336
ID=Ap.00g001210	tig00002680	100804	103450	1.41512	1.55402	1.65309	1.48633	1.48547	1.6597	1.40337	1.52336
ID=Ap.00g001220	tig00002680	108174	108776	1.41512	1.55402	1.65309	1.48633	1.48547	1.6597	1.40337	1.52336
ID=Ap.00g001230	tig00002680	113192	122771	1.41512	1.55402	1.65309	1.48633	1.48547	1.6597	1.40337	1.52336
ID=Ap.00g001240	tig00002680	150098	150766	1.41512	1.55402	1.65309	1.48633	1.48547	1.6597	1.40337	1.52336
ID=Ap.00g001250	tig00002680	155912	164889	1.41512	1.55402	1.65309	1.48633	1.48547	1.6597	1.40337	1.52336
ID=Ap.00g001260	tig00002680	165649	173346	1.41512	1.55402	1.65309	1.48633	1.48547	1.6597	1.40337	1.52336
ID=Ap.00g001270	tig00002680	183501	184670	1.41512	1.55402	1.65309	1.48633	1.48547	1.6597	1.40337	1.52336
ID=Ap.00g001280	tig00002680	199066	206768	1.41512	1.55402	1.65309	1.48633	1.48547	1.6597	1.40337	1.52336
ID=Ap.00g001290	tig00002680	214889	217860	1.41512	1.55402	1.65309	1.48633	1.48547	1.6597	1.40337	1.52336
ID=Ap.00g001300	tig00002680	234680	236697	1.41512	1.55402	1.65309	1.48633	1.48547	1.6597	1.40337	1.52336
ID=Ap.00g001310	tig00002680	238471	245152	1.41512	1.55402	1.65309	1.48633	1.48547	1.6597	1.40337	1.52336
ID=Ap.00g001320	tig00002680	249192	251607	1.41512	1.55402	1.65309	1.48633	1.48547	1.6597	1.40337	1.52336
ID=Ap.00g001330	tig00002680	252958	254011	1.41512	1.55402	1.65309	1.48633	1.48547	1.6597	1.40337	1.52336
ID=Ap.00g001340	tig00002680	277462	277911	1.41512	1.55402	1.65309	1.48633	1.48547	1.6597	1.40337	1.52336
ID=Ap.00g001350	tig00002680	283827	284066	1	1.55402	1.65309	1.48633	1.48547	1.6597	1.40337	1.52336
ID=Ap.00g001360	tig00002680	285534	285848	1	1.55402	1.65309	1.48633	1.48547	1.6597	1.40337	1.52336
ID=Ap.00g001370	tig00002680	287328	291142	1	1.55402	1.65309	1.48633	1.48547	1.6597	1.40337	1.52336
ID=Ap.00g001380	tig00002680	292987	307797	1	1.55402	1.65309	1.48633	1.48547	1.6597	1.40337	1.52336
ID=Ap.00g001390	tig00002680	320583	325986	1	1.55402	1.65309	1.48633	1.48547	1.6597	1	1.52336
ID=Ap.00g001400	tig00002680	331178	332793	1	1.55402	1.65309	1.48633	1.48547	1.6597	1	1.52336
ID=Ap.00g001410	tig00002680	346444	353984	2.04828	1.55402	1.65309	1.48633	1.48547	1.6597	1	1.52336
ID=Ap.00g001420	tig00002680	377073	382953	0.681253	1	1	1.48633	1.48547	1	0.506913	1
ID=Ap.00g001430	tig00002680	384697	387375	0.681253	1	1	1.48633	1.48547	1	0.506913	1
ID=Ap.00g001440	tig00002680	387927	403016	0.681253	1	1	1.48633	1.48547	1	0.506913	1
ID=Ap.00g001450	tig00002680	441400	445609	1.58765	1.4314	1.73818	1.48633	1.48547	1.54061	1.68259	1.59563
ID=Ap.00g001460	tig00002680	453103	458050	1.58765	1.4314	1.73818	1.48633	1.48547	1.54061	1.68259	1.59563
ID=Ap.00g001470	tig00002680	461100	466421	1.58765	1.4314	1.73818	1.48633	1.48547	1.54061	1.68259	1.59563
ID=Ap.00g001480	tig00002680	467499	468209	1.58765	1.4314	1.73818	1.48633	1.48547	1.54061	1.68259	1.59563
ID=Ap.00g001490	tig00002680	475324	475659	1.58765	1.4314	1.73818	1.48633	1.48547	1.54061	1.68259	1.59563
ID=Ap.00g001500	tig00002680	484774	485364	1.58765	1.4314	1.73818	1.48633	1.48547	1.54061	1.68259	1.59563
ID=Ap.00g001510	tig00002680	490837	494979	1.58765	1.4314	1.73818	1.48633	1.48547	1.54061	1.68259	1.59563
ID=Ap.00g001520	tig00002680	498175	500961	1.58765	1.4314	1.73818	1.48633	1.48547	1.54061	1.68259	1.59563
ID=Ap.00g001530	tig00002680	501917	505095	1.58765	1.4314	1.73818	1.48633	1.48547	1.54061	1.68259	1.59563
ID=Ap.00g001540	tig00002680	506559	508880	1.58765	1.4314	0.121148	1.48633	1.48547	1.54061	1.68259	1.59563
ID=Ap.00g001550	tig00002680	521124	524087	1	1.4314	1.71143	1.48633	1.48547	1.54061	1.68259	1.59563
ID=Ap.00g001560	tig00002680	528698	531509	1	1.4314	1.71143	1.48633	1.48547	1.54061	1.68259	1.59563
ID=Ap.00g001570	tig00002680	533217	536670	1	1.4314	1.71143	1.48633	1.48547	1.54061	1.68259	1.59563
ID=Ap.00g001580	tig00002680	539268	541775	1	1.4314	1.71143	1.48633	1.48547	1.54061	1	1.59563
ID=Ap.00g001590	tig00002680	546706	549221	1	1.4314	1.71143	1.48633	1.48547	1.54061	1	1.59563
ID=Ap.00g001600	tig00002680	558851	564809	1	1.4314	1.71143	1.48633	1.48547	1.54061	1	1.59563
ID=Ap.00g001610	tig00002680	572795	578312	1	1.4314	1.71143	1.48633	1.48547	1.54061	1	1.59563
ID=Ap.00g001620	tig00002680	590438	592020	1	1.4314	1.71143	1.48633	1.48547	1.54061	1	1.59563
ID=Ap.00g001630	tig00002680	635744	638485	2.15739	1.4314	1.71143	1.48633	1	1.53575	1.53049	1
ID=Ap.00g001640	tig00002680	641301	647721	2.15739	1.4314	1.71143	1.48633	1	1.53575	1.53049	1
ID=Ap.00g001650	tig00002680	648614	648996	2.15739	1.4314	1.71143	1.48633	1	1.53575	1.53049	1
ID=Ap.00g001660	tig00002680	651223	662497	2.15739	1.4314	1.71143	1.48633	1	1.53575	1.53049	1
ID=Ap.00g001670	tig00002680	693569	697061	1	1.4314	1.71143	1.48633	1	1.53575	1.53049	1
ID=Ap.00g001680	tig00002680	702308	713127	1.66132	1.4314	1.71143	1.48633	1	1.53575	1.53049	1
ID=Ap.00g001690	tig00002680	715295	716803	1.66132	1.4314	1.71143	1.48633	1.49712	1.53575	1.53049	1
ID=Ap.00g001700	tig00002680	723381	724586	1.66132	1.4314	1.71143	1.48633	1.49712	1.53575	1.53049	1
ID=Ap.00g001710	tig00002680	726102	731510	1.66132	1.4314	1.71143	1.48633	1.49712	1.53575	1.53049	1
ID=Ap.00g001720	tig00002680	737255	737503	1.66132	1.4314	1.71143	1.48633	1.49712	1.53575	1.53049	1
ID=Ap.00g001730	tig00002680	738911	740203	1.66132	1.4314	1.71143	1.48633	1.49712	1.53575	1.53049	1
ID=Ap.00g001740	tig00002680	745796	749934	1.66132	1.4314	1.71143	1.48633	1.49712	1.53575	1.53049	1
ID=Ap.00g001750	tig00002680	751900	752433	1.66132	1.4314	1.71143	1.48633	1.49712	1.53575	1.53049	1
ID=Ap.00g001760	tig00002680	753311	758067	1.66132	1.4314	1.71143	1.48633	1.49712	1.53575	1.53049	1
ID=Ap.00g001770	tig00002680	794902	797217	1.40516	1.4314	1.71143	1.48633	1.49712	1.53575	1.53049	1.57218
ID=Ap.00g001780	tig00002680	799323	801664	1.40516	1.4314	1.71143	1.48633	1.49712	1.53575	1.53049	1.57218
ID=Ap.00g001790	tig00002680	801732	802883	1.40516	1.4314	1.71143	1.48633	1.49712	1.53575	1.53049	1.57218
ID=Ap.00g001800	tig00002680	807138	812671	1.40516	1.4314	1.71143	1.48633	1.49712	1.53575	1.53049	1.57218
ID=Ap.00g001810	tig00002680	817015	822657	1.40516	1.4314	1.71143	1.48633	1.49712	1.53575	1.53049	1.57218
ID=Ap.00g001820	tig00002680	827086	841171	1.40516	1.4314	1.71143	1.48633	1.49712	1.53575	1.53049	1.57218
ID=Ap.00g001830	tig00002680	842477	852721	1.40516	1.4314	1.71143	1.48633	1.49712	1.53575	1.53049	1.57218
ID=Ap.00g001840	tig00002680	902720	903907	1.40516	1.4314	1.71143	1.48633	1.49712	1.53575	1.53049	1.57218
ID=Ap.00g001850	tig00002680	918528	919823	1.40516	1.4314	1.71143	1.48633	1.49712	1.53575	1.53049	1.57218
ID=Ap.00g001860	tig00002680	938588	942814	1.40516	1.4314	1.71143	1.48633	1.49712	1.53575	1.53049	1.57218
ID=Ap.00g001870	tig00002680	946538	946765	1.40516	1	1.71143	1	1.49712	1.53575	1.53049	1
ID=Ap.00g001880	tig00002680	968240	973807	1.40516	1.62506	1.71143	1.55059	1.49712	1.53575	1.53049	1
ID=Ap.00g001890	tig00002680	979103	979984	1.40516	1.62506	1.71143	1.55059	1.49712	1.53575	1.53049	1
ID=Ap.00g001900	tig00002680	993501	998176	1.40516	1	1.71143	1.55059	1.49712	1.53575	1.53049	1
ID=Ap.00g001910	tig00002680	999690	1004401	1.40516	1	1.71143	1.55059	1.49712	1.53575	1.53049	1
ID=Ap.00g001920	tig00002680	1005346	1012794	1.40516	1	1.71143	1.55059	1.49712	1.53575	1.53049	1.56344
ID=Ap.00g001930	tig00002680	1015573	1022282	1.40516	1	1.71143	1.55059	1.49712	1.53575	1.53049	1.56344
ID=Ap.00g001940	tig00002680	1027985	1029421	1.40516	1	1.71143	1.55059	1.49712	1.53575	1.53049	1.56344
ID=Ap.00g001950	tig00002680	1050434	1051741	1.40516	1	1.71143	1.55059	1.49712	1.53575	1.53049	1.56344
ID=Ap.00g001960	tig00002680	1096247	1098463	1.40516	1.52706	1.71143	1.55059	1.49712	1.53575	1.53049	1.56344
ID=Ap.00g001970	tig00002680	1108338	1115069	1.40516	1.52706	1.71143	1.55059	1.49712	1.53575	1.53049	1.56344
ID=Ap.00g001980	tig00002680	1128620	1129626	1.40516	1.52706	1.71143	1.55059	1.49712	1.53575	1.53049	1.56344
ID=Ap.00g001990	tig00002680	1170113	1180923	1.40516	1.52706	1.71143	1.55059	1.49712	1.53575	1.53049	1.56344
ID=Ap.00g002000	tig00002680	1215428	1216475	1.40516	1.52706	1.71143	1.55059	1.49712	1.53575	1.53049	1.56344
ID=Ap.00g002010	tig00002680	1218703	1222746	1.40516	1.52706	1.71143	1.55059	1.49712	1.53575	1.53049	1.56344
ID=Ap.00g002020	tig00002680	1230359	1240764	1.40516	1.52706	1.71143	1.55059	1.49712	1.53575	1.53049	1.56344
ID=Ap.00g002030	tig00002680	1265874	1267223	1.40516	1.52706	1.71143	1.55059	1.49712	1.53575	1.53049	1.56344
ID=Ap.00g002040	tig00002680	1277917	1279864	1.40516	1.52706	1.71143	1.55059	1.49712	1.53575	1.53049	1.56344
ID=Ap.00g002050	tig00002680	1306030	1309759	1.40516	1.52706	1.71143	1.55059	1.49712	1.53575	1.53049	1.56344
ID=Ap.00g002060	tig00002680	1323135	1324978	0.424725	1.52706	1.71143	1.55059	1.49712	1.53575	1.53049	1.56344
ID=Ap.00g002070	tig00002680	1328544	1328852	0.424725	1.52706	1.71143	1.55059	1.49712	1.53575	1.53049	1.56344
ID=Ap.00g002080	tig00002680	1336186	1346046	1.45488	1.52706	1.71143	1.55059	1.49712	1.53575	1.53049	1.56344
ID=Ap.00g002090	tig00002680	1350138	1353233	1.45488	1.52706	1.71143	1.55059	1.49712	1.53575	1.53049	1.56344
ID=Ap.00g002100	tig00002680	1373554	1377471	1.45488	1.52706	1.71143	1.55059	1.49712	1.53575	1.53049	1.56344
ID=Ap.00g002110	tig00002680	1381398	1385206	1.45488	1.52706	1.71143	1.55059	1.49712	1.53575	1.53049	1.56344
ID=Ap.00g002120	tig00002680	1388507	1389451	1.45488	1.52706	1.71143	1.55059	1.49712	1.53575	1.53049	1.56344
ID=Ap.00g002130	tig00002680	1394418	1394969	1.45488	1.52706	1.71143	1.55059	1.49712	1.53575	1.53049	1.56344
ID=Ap.00g002140	tig00002680	1403212	1404162	1.45488	1.52706	1.71143	1.55059	1.49712	1.53575	1.53049	1.56344
ID=Ap.00g002150	tig00002680	1406960	1408663	1.45488	1.52706	1.71143	1.55059	1.49712	1.53575	1.53049	1.56344
ID=Ap.00g002160	tig00002680	1416763	1417671	1.45488	1.52706	1	1.55059	1.49712	1.53575	1.53049	1.56344
ID=Ap.00g002170	tig00002680	1428252	1429979	1.45488	1.52706	1	1.55059	1.49712	1.53575	1.53049	1.56344
ID=Ap.00g002180	tig00002680	1436463	1437371	1.45488	1.52706	2.12689	1.55059	1.49712	1.53575	1.53049	1.56344
ID=Ap.00g002190	tig00002680	1443339	1454252	1.45488	1.52706	2.12689	1.55059	1.49712	1.53575	1.53049	1.56344
ID=Ap.00g002200	tig00002680	1462686	1463150	1.45488	1.52706	2.12689	1.55059	1.49712	1.53575	1.53049	1.56344
ID=Ap.00g002210	tig00008371	687	7740	1.38884	1.54981	1	1.56628	1.48186	1.31722	1.26643	1
ID=Ap.00g002220	tig00008371	9911	18920	1.38884	1.54981	1	1.56628	1.48186	1.31722	1.26643	1
ID=Ap.00g002230	tig00008371	23452	35904	1.38884	1.54981	1	1.56628	1.48186	1.31722	1.26643	1
ID=Ap.00g002240	tig00008371	40326	49615	1.38884	1.54981	1	1.56628	1.48186	1.31722	1.26643	1
ID=Ap.00g002250	tig00008371	69316	75018	1.38884	1.54981	1	1.56628	1.48186	1.31722	1.26643	1
ID=Ap.00g002260	tig00015895	1993	12924	1.49336	1.97615	1.58	1.49128	1.56816	2.10601	2.04246	1.64434
ID=Ap.00g002270	tig00015895	13935	14756	1.49336	1.97615	1.58	1.49128	1.56816	2.10601	2.04246	1.64434
ID=Ap.00g002280	tig00015895	47636	49222	1.49336	1.97615	1.58	1.49128	1.56816	2.10601	2.04246	1.64434
ID=Ap.00g002290	tig00015895	65982	67625	1.49336	1.97615	1.58	1.49128	1.56816	2.10601	2.04246	1.64434
ID=Ap.00g002300	tig00015895	89548	94541	1.50706	1	1.58	1.49128	1.56816	2.10601	2.04246	1.64434
ID=Ap.00g002310	tig00015895	126182	127189	1.50706	2.28047	1.58	1.49128	1.56816	2.10601	2.04246	1.64434
ID=Ap.00g002320	tig00015895	133270	164558	1.50706	2.28047	1.58	1.49128	1.56816	2.10601	2.04246	1.64434
ID=Ap.00g002330	tig00015895	169616	169786	1.50706	2.28047	1.58	1.49128	1.56816	2.10601	2.04246	1.64434
ID=Ap.00g002340	tig00015895	186429	186708	1.50706	2.28047	1.58	1.49128	2.44896	2.10601	1	1.64434
ID=Ap.00g002350	tig00015895	196670	196939	1.50706	2.28047	1.58	1.49128	2.44896	2.10601	1	1.64434
ID=Ap.00g002360	tig00015895	208135	214720	0.291147	0.174265	1.58	1.49128	1	2.10601	2.48749	1.64434
ID=Ap.00g002370	tig00015895	221597	221999	0.291147	0.174265	1.58	1.49128	1	2.10601	1	0.14141
ID=Ap.00g002380	tig00015895	239611	240582	0.291147	0.174265	1.58	1.49128	1	2.10601	1	1
ID=Ap.00g002390	tig00004688	897	3228	1.36365	1.59619	1	1.38222	1.58641	1.57563	1.89506	1
ID=Ap.00g002400	tig00004688	48445	53367	1.36365	1.59619	1.72725	1.38222	1.58641	1.57563	1.55129	1.46617
ID=Ap.00g002410	tig00004688	60432	65025	1.36365	1.59619	1.72725	1.38222	1.58641	1.57563	1.55129	1.46617
ID=Ap.00g002420	tig00004688	91007	92694	1.36365	1.59619	1.72725	1.38222	1.58641	1.57563	1.55129	1.46617
ID=Ap.00g002430	tig00004688	110105	115413	1.36365	1.59619	1.72725	1.38222	1.58641	1.57563	1.55129	1.46617
ID=Ap.00g002440	tig00004688	119019	137413	1.36365	1.59619	1.72725	1.38222	1.58641	1.57563	1.55129	1.46617
ID=Ap.00g002450	tig00004688	152578	162006	1.36365	1.59619	1.72725	1.38222	1.58641	1.57563	1.55129	1.46617
ID=Ap.00g002460	tig00004688	169420	173203	1.36365	1.59619	1.72725	1.38222	1.58641	1.57563	1.55129	1.46617
ID=Ap.00g002470	tig00004688	174919	176606	1.36365	1.59619	1.72725	1.38222	1.58641	1.57563	1.55129	1.46617
ID=Ap.00g002480	tig00004688	178898	186013	1.36365	1.59619	1	1.38222	1	1.57563	1.55129	1.46617
ID=Ap.00g002490	tig00004688	188641	189111	1.36365	1.59619	1	1.38222	1	1.57563	1.55129	1.46617
ID=Ap.00g002500	tig00004688	197315	215281	1.36365	1.59619	1.55268	1.38222	1	1.57563	1.55129	1.46617
ID=Ap.00g002510	tig00004688	219758	222398	1.36365	1.59619	1.55268	1	1	1.57563	1.55129	1.46617
ID=Ap.00g002520	tig00004688	225648	229615	1.36365	1.59619	1.55268	1.37806	1	1	1.55129	1.46617
ID=Ap.00g002530	tig00004688	234289	235383	1.36365	1.59619	1.55268	1.37806	1	1	1.55129	1.46617
ID=Ap.00g002540	tig00004688	236647	239714	1.36365	1.59619	1.55268	1.37806	1	1	1.55129	1.46617
ID=Ap.00g002550	tig00004688	262010	262399	1.36365	1.59619	1.55268	1.37806	1	1	1.55129	1.46617
ID=Ap.00g002560	tig00004688	280869	282835	1.36365	1.59619	1.55268	1.37806	1.51398	1	1.55129	1.46617
ID=Ap.00g002570	tig00004688	307331	309415	1.36365	1.59619	1.55268	1.37806	1.51398	1.50757	1.55129	1.46617
ID=Ap.00g002580	tig00004688	325585	327321	1.36365	1.59619	1.55268	1.37806	1.51398	1.50757	1.55129	1.46617
ID=Ap.00g002590	tig00004688	328945	334770	1.36365	1.59619	1.55268	1.37806	1.51398	1.50757	1.55129	1.46617
ID=Ap.00g002600	tig00004688	336581	336799	1.36365	1.59619	1.55268	1.37806	1.51398	1.50757	1.55129	1.46617
ID=Ap.00g002610	tig00004688	342087	349309	1.36365	1.59619	1.55268	1.37806	1.51398	1.50757	1.55129	1.46617
ID=Ap.00g002620	tig00004688	352133	360378	1.36365	1.59619	1.55268	1.37806	1.51398	1.50757	1.55129	1.46617
ID=Ap.00g002630	tig00004688	365929	366699	1.36365	1.59619	1.55268	1.37806	1.51398	1.50757	1.55129	1.46617
ID=Ap.00g002640	tig00004688	368818	369244	1.36365	1.59619	1.55268	1.37806	1.51398	1.50757	1.55129	1.46617
ID=Ap.00g002650	tig00004688	370912	371187	1.36365	1.59619	1.55268	1.37806	1.51398	1.50757	1.55129	1.46617
ID=Ap.00g002660	tig00004688	373524	383410	1.36365	1.59619	1.55268	1.37806	1.51398	1.50757	1.55129	1.46617
ID=Ap.00g002670	tig00004688	402302	405520	1.36365	1	1.55268	1.37806	1.51398	1.50757	1.55129	1.46617
ID=Ap.00g002680	tig00004688	409196	413359	1.36365	1	1.55268	1.37806	1.51398	1.50757	1.55129	1.46617
ID=Ap.00g002690	tig00004688	414385	416928	1.36365	1	1.55268	1.37806	1.51398	1.50757	1.55129	1.46617
ID=Ap.00g002700	tig00004688	423206	427893	1.36365	1	1.55268	1.37806	1.51398	1.50757	1.55129	1.46617
ID=Ap.00g002710	tig00004688	437529	441879	1.36365	1.48905	1.55268	1.37806	1	1.50757	1.55129	1.46617
ID=Ap.00g002720	tig00004688	449582	455518	1.36365	1.48905	1	1	1	1.50757	1.55129	1.46617
ID=Ap.00g002730	tig00004688	464723	465814	1.36365	1.48905	1	1	1	1.50757	1.55129	1
ID=Ap.00g002740	tig00004688	467241	467435	1.36365	1.48905	1	1	1	1.50757	1.55129	1
ID=Ap.00g002750	tig00004688	475477	480486	1.36365	1.48905	1	1	1	1.50757	1.55129	1
ID=Ap.00g002760	tig00004688	485137	491706	1.36365	1.48905	1	1.41684	1	1.50757	1.55129	1
ID=Ap.00g002770	tig00004688	498588	499898	1.36365	1.48905	1	1.41684	1	1.50757	1.55129	1
ID=Ap.00g002780	tig00004688	506350	512713	1.36365	1.48905	1.62897	1.41684	1	1.50757	1.55129	1
ID=Ap.00g002790	tig00004688	515633	517039	1.36365	1.48905	1.62897	1.41684	1	1.50757	1.55129	1
ID=Ap.00g002800	tig00004688	523038	534969	0.57265	1.48905	1.62897	1.41684	1	1.50757	1.55129	1
ID=Ap.00g002810	tig00004688	538876	543945	0.57265	1.48905	1.62897	1.41684	1	1.50757	1.55129	1
ID=Ap.00g002820	tig00004688	574555	577709	1.43941	1.48905	1.62897	1.41684	1.57254	1.50757	1.55129	1.52498
ID=Ap.00g002830	tig00004688	582242	585309	1.43941	1.48905	1.62897	1.41684	1.57254	1.50757	1.55129	1.52498
ID=Ap.00g002840	tig00004688	587415	593036	1.43941	1.48905	1.62897	1.41684	1.57254	1.50757	1.55129	1.52498
ID=Ap.00g002850	tig00004688	595070	596239	1.43941	1.48905	1.62897	1.41684	1.57254	1.50757	1.55129	1.52498
ID=Ap.00g002860	tig00004688	609289	610258	1.43941	1.48905	1.62897	1.41684	1.57254	1.50757	1.55129	1.52498
ID=Ap.00g002870	tig00004688	612394	613352	1.43941	1.48905	1.62897	1.41684	1.57254	1.50757	1.55129	1.52498
ID=Ap.00g002880	tig00004688	620044	621210	1.43941	1.48905	1.62897	1.41684	1.57254	1.50757	1.55129	1.52498
ID=Ap.00g002890	tig00004688	625484	626595	1.43941	1.48905	1.62897	1.41684	1.57254	1.50757	1.55129	1.52498
ID=Ap.00g002900	tig00004688	627649	647396	1.43941	1.48905	1.62897	1.41684	1.57254	1.50757	1.55129	1.52498
ID=Ap.00g002910	tig00004688	655996	658122	1.43941	1.48905	1.62897	1.41684	1.57254	1.50757	1.55129	1.52498
ID=Ap.00g002920	tig00004688	660221	664633	1.43941	1.48905	1.62897	1.41684	1.57254	1.50757	1.55129	1.52498
ID=Ap.00g002930	tig00004688	671582	674845	1.43941	1.48905	1.62897	1.41684	1.57254	1.50757	1.55129	1.52498
ID=Ap.00g002940	tig00004688	688704	689069	1.43941	1.48905	1.62897	1.41684	1.57254	1.50757	1.55129	1.52498
ID=Ap.00g002950	tig00004688	692412	694306	1.43941	1.48905	1.62897	1.41684	1.57254	1.50757	1.55129	1.52498
ID=Ap.00g002960	tig00004688	702403	703311	1.43941	1.48905	1.62897	1.41684	1.57254	1.50757	1.55129	1.52498
ID=Ap.00g002970	tig00004688	709585	715603	1.43941	1.48905	1.62897	1.41684	1.57254	1.50757	1.55129	1.52498
ID=Ap.00g002980	tig00004688	716538	717287	1.43941	1.48905	1.62897	1.41684	1.57254	1.50757	1.55129	1.52498
ID=Ap.00g002990	tig00004688	723710	735130	1.43941	1.48905	1.62897	1.41684	1.57254	1.50757	1.55129	1.52498
ID=Ap.00g003000	tig00004688	737736	737942	1.43941	1.48905	1.62897	1.41684	1.57254	1.50757	1.55129	1.52498
ID=Ap.00g003010	tig00004688	743483	749732	1.43941	1.48905	1.62897	1.41684	1.57254	1.50757	1.55129	1.52498
ID=Ap.00g003020	tig00004688	751322	754608	1.43941	1.48905	1.62897	1.41684	1.57254	1.50757	1.55129	1.52498
ID=Ap.00g003030	tig00004688	756194	757162	1.43941	1.48905	1.62897	1.41684	1.57254	1.50757	1.55129	1.52498
ID=Ap.00g003040	tig00004688	760557	760826	1.43941	1.48905	1.62897	1.41684	1.57254	1.50757	1.55129	1.52498
ID=Ap.00g003050	tig00004688	764958	765491	1.43941	1.48905	1.62897	1.41684	1.57254	1.50757	1.55129	1.52498
ID=Ap.00g003060	tig00004688	769720	770040	1.43941	1.48905	1.62897	1.41684	1.57254	1.50757	1.55129	1.52498
ID=Ap.00g003070	tig00004688	784688	789305	1.43941	1.48905	1.62897	1.41684	1.57254	1.50757	1.55129	1.52498
ID=Ap.00g003080	tig00004688	797949	807239	1.43941	1.48905	1.62897	1.41684	1.57254	1.50757	1.55129	1.52498
ID=Ap.00g003090	tig00004688	815102	820516	1.43941	1.48905	1.62897	1.41684	1.57254	1.50757	1.55129	1.52498
ID=Ap.00g003100	tig00004688	821623	824995	1.43941	1.48905	1.62897	1.41684	1.57254	1.50757	1.55129	1.52498
ID=Ap.00g003110	tig00004688	829404	832280	1.43941	1.48905	1.62897	1.41684	1.57254	1.50757	1.55129	1.52498
ID=Ap.00g003120	tig00004688	836252	836651	1.43941	1.48905	1.62897	1.41684	1.57254	1.50757	1.55129	1.52498
ID=Ap.00g003130	tig00004688	840123	840902	1.43941	1.48905	1.62897	1.41684	1.57254	1.50757	1.55129	1.52498
ID=Ap.00g003140	tig00004688	845144	847641	1.43941	1.48905	1.62897	1.41684	1.57254	1.50757	1.55129	1.52498
ID=Ap.00g003150	tig00004688	848202	850091	1.43941	1.48905	1.62897	1.41684	1.57254	1.50757	1.55129	1.52498
ID=Ap.00g003160	tig00004688	851381	853668	1.43941	1.48905	1.62897	1.41684	1.57254	1.50757	1.55129	1.52498
ID=Ap.00g003170	tig00004688	854229	855586	1.43941	1.48905	1.62897	1.41684	1.57254	1.50757	1.55129	1.52498
ID=Ap.00g003180	tig00004688	857757	858314	1.43941	1.48905	1.62897	1.41684	1.57254	1.50757	1.55129	1.52498
ID=Ap.00g003190	tig00004688	859785	863598	1.43941	1.48905	1.62897	1.41684	1.57254	1.50757	1.55129	1.52498
ID=Ap.00g003200	tig00004688	890224	893744	1.43941	1.48905	1	1.41684	1	1.50757	1.55129	1.52498
ID=Ap.00g003210	tig00004688	898865	902301	1.43941	1.48905	1	1.41684	1	1.50757	1.55129	1.52498
ID=Ap.00g003220	tig00004688	902951	903204	1.43941	1.48905	1	1.41684	1	1.50757	1.55129	1.52498
ID=Ap.00g003230	tig00004688	909333	912278	1.43941	1.48905	1	1.41684	1	1.50757	1.55129	1.52498
ID=Ap.00g003240	tig00004688	913783	917542	1.43941	1.48905	1	1.41684	1	1.50757	1.55129	1.52498
ID=Ap.00g003250	tig00004688	924500	931220	1.43941	1.48905	1.65352	1.41684	1.51229	1.50757	1.55129	1.52498
ID=Ap.00g003260	tig00004688	939822	943267	1.43941	1.48905	1.65352	1.41684	1.51229	1.50757	1.55129	1.52498
ID=Ap.00g003270	tig00004688	947766	952395	1.43941	1.48905	1.65352	1.41684	1.51229	1.50757	1.55129	1.52498
ID=Ap.00g003280	tig00004688	953034	954403	1.43941	1.48905	1.65352	1.41684	1.51229	1.50757	1.55129	1.52498
ID=Ap.00g003290	tig00004688	956960	964713	1.43941	1.48905	1.65352	1.41684	1.51229	1.50757	1.55129	1.52498
ID=Ap.00g003300	tig00004688	968475	973843	1.43941	1.48905	1.65352	1.41684	1.51229	1.50757	1.55129	1.52498
ID=Ap.00g003310	tig00004688	981992	982234	1.43941	1.48905	1.65352	1.41684	1.51229	1.50757	1.55129	1.52498
ID=Ap.00g003320	tig00004688	994218	996779	1.43941	1.48905	1.65352	1.41684	1.51229	1.50757	1.55129	1.52498
ID=Ap.00g003330	tig00004688	1000019	1003913	1.43941	1.48905	1.65352	1.41684	1.51229	1.50757	1.55129	1.52498
ID=Ap.00g003340	tig00004688	1011640	1017670	1.43941	1.48905	1.65352	1.41684	1.51229	1.50757	1.55129	1.52498
ID=Ap.00g003350	tig00004688	1024886	1033013	1.43941	1.48905	1.65352	1.41684	1.51229	1	1.55129	1.52498
ID=Ap.00g003360	tig00004688	1037279	1037725	1.43941	1.48905	1.65352	1.41684	1.51229	1.5089	1.55129	1.52498
ID=Ap.00g003370	tig00004688	1046940	1051099	1.43941	1.48905	1.65352	1.41684	1.51229	1.5089	1.55129	1.52498
ID=Ap.00g003380	tig00004688	1052072	1055748	1.43941	1.48905	1.65352	1.41684	1.51229	1.5089	1.55129	1.52498
ID=Ap.00g003390	tig00004688	1058062	1059583	1.43941	1.48905	1.65352	1.41684	1.51229	1.5089	1.55129	1.52498
ID=Ap.00g003400	tig00004688	1068341	1070890	1.43941	1.48905	1.65352	1.41684	1.51229	1.5089	1.55129	1.52498
ID=Ap.00g003410	tig00004688	1072573	1075792	1.43941	1.48905	1.65352	1.41684	1.51229	1.5089	1.55129	1.52498
ID=Ap.00g003420	tig00004688	1079472	1081180	1.43941	1.48905	1.65352	1.41684	1.51229	1.5089	1.55129	1.52498
ID=Ap.00g003430	tig00004688	1081606	1082241	1.43941	1.48905	1.65352	1.41684	1.51229	1.5089	1.55129	1.52498
ID=Ap.00g003440	tig00004688	1084466	1090904	1.43941	1.48905	1.65352	1.41684	1.51229	1.5089	1.55129	1.52498
ID=Ap.00g003450	tig00004688	1093991	1095865	1.43941	1.48905	1.65352	1.41684	1.51229	1.5089	1.55129	1.52498
ID=Ap.00g003460	tig00030673	2690	3241	1	0.550285	0.538424	1	0.284514	0.591141	0.636497	1
ID=Ap.00g003470	tig00030673	3550	4297	1	0.550285	0.538424	1	0.284514	0.591141	0.636497	1
ID=Ap.00g003480	tig00030673	17109	20600	1	0.550285	0.538424	1	0.284514	0.591141	0.636497	1
ID=Ap.00g003490	tig00030673	24378	27155	1	0.550285	0.538424	1	0.284514	0.591141	0.636497	1
ID=Ap.00g003500	tig00030673	29921	33736	1	0.550285	0.538424	1	0.284514	0.591141	0.636497	1
ID=Ap.00g003510	tig00030673	37514	40290	1	1	0.538424	1	1	0.591141	0.636497	1
ID=Ap.00g003520	tig00007134	856	3991	1	1.47897	1.49235	1	1.52505	1.74059	1.56968	1.53264
ID=Ap.00g003530	tig00007134	13850	30510	1	1.47897	1.49235	1.64699	1.52505	1.74059	1.56968	1.53264
ID=Ap.00g003540	tig00007134	82067	85000	1	1.47897	1.49235	1.64699	1.52505	1.74059	1.56968	1.53264
ID=Ap.00g003550	tig00007573	24650	31657	1.37136	1.64714	1.7211	1.77425	1	1.51309	1.60357	1.46337
ID=Ap.00g003560	tig00007573	35734	36657	1.37136	1.64714	1.7211	1.77425	1.96964	1.51309	1.60357	1.46337
ID=Ap.00g003570	tig00007573	72414	81456	1.37136	1.64714	1.7211	1.77425	1	1.51309	1.60357	1.46337
ID=Ap.00g003580	tig00007573	92917	99586	1.37136	1.64714	1.7211	1.77425	1	1.51309	1.60357	1.46337
ID=Ap.00g003590	tig00007573	152583	154015	1.80448	1.64714	1.7211	1	1.53787	1.51309	1.60357	1
ID=Ap.00g003600	tig00007573	157879	159262	1.80448	1.64714	1.7211	1	1.53787	1.51309	1.60357	1
ID=Ap.00g003610	tig00007573	160153	162771	1.80448	1.64714	1.7211	1	1.53787	1.51309	1.60357	1
ID=Ap.00g003620	tig00007573	175808	178297	1.80448	1.64714	1.7211	1	1.53787	1.51309	1.60357	1
ID=Ap.00g003630	tig00007573	183330	185919	1.80448	1.64714	1.7211	1	1.53787	1.51309	1.60357	1
ID=Ap.00g003640	tig00007573	249154	250062	1	1.64714	1.7211	1	1.53787	1.51309	1.60357	1
ID=Ap.00g003650	tig00007573	252624	253433	1	1.64714	1.7211	1	1.53787	1.51309	1.60357	1
ID=Ap.00g003660	tig00007573	261037	261366	1	1.64714	1.7211	1	1.53787	1.51309	1.60357	1
ID=Ap.00g003670	tig00007573	262988	266703	1	1.64714	1.7211	1	1.53787	1.51309	1.60357	1
ID=Ap.00g003680	tig00007573	268888	279793	1	1.64714	1.7211	1	1.53787	1.51309	1.60357	1
ID=Ap.00g003690	tig00024360	4924	5799	0.317899	0.40028	0.444318	0.361618	0.437651	0.429843	0.366366	0.308852
ID=Ap.00g003700	tig00013981	1209	1605	1.35183	1.44662	1.65521	1	1	1.46686	1	1.37608
ID=Ap.00g003710	tig00013981	3031	3417	1.35183	1.44662	1.65521	1	1	1.46686	1	1.37608
ID=Ap.00g003720	tig00013981	5734	6114	1.35183	1.44662	1.65521	1	1	1.46686	1	1.37608
ID=Ap.00g003730	tig00013981	8156	8527	1.35183	1.44662	1.65521	1	1	1.46686	1	1.37608
ID=Ap.00g003740	tig00013981	11048	11455	1.35183	1.44662	1.65521	1	1	1.46686	1	1.37608
ID=Ap.00g003750	tig00013981	12986	13390	1.35183	1.44662	1.65521	1	1	1.46686	1	1.37608
ID=Ap.00g003760	tig00013981	15002	15412	1.35183	1.44662	1.65521	1	1	1.46686	1	1.37608
ID=Ap.00g003770	tig00013981	17059	17280	1.35183	1.44662	1.65521	1	1	1.46686	1	1.37608
ID=Ap.00g003780	tig00013981	18925	19332	1.35183	1.44662	1.65521	1	1	1.46686	1	1.37608
ID=Ap.00g003790	tig00013981	23967	24757	1.35183	1.44662	1.65521	1	1	1.46686	1	1.37608
ID=Ap.00g003800	tig00013981	28497	32458	1.35183	1.44662	1.65521	1	1	1.46686	1	1.37608
ID=Ap.00g003810	tig00013981	52207	54387	1.35183	1.44662	1.65521	1	1	1.46686	1	1.37608
ID=Ap.00g003820	tig00122688	4781	6079	1	1	1	1.32435	1	1.42873	1	1.30355
ID=Ap.00g003830	tig00122688	6880	11835	1	1	1	1.32435	1	1.42873	1	1.30355
ID=Ap.00g003840	tig00122688	28468	32755	1	1	1	1.32435	1	1.42873	1	1.30355
ID=Ap.00g003850	tig00122688	38010	38711	1	1	1	1.32435	1	1.42873	1	1.30355
ID=Ap.00g003860	tig00122688	46534	48279	1	1	1	1.32435	1	1.42873	1	1.30355
ID=Ap.00g003870	tig00122688	49471	62331	1	1	1	1.32435	1	1.42873	1	1.30355
ID=Ap.00g003880	tig00122688	63555	64612	1	1	1	1.32435	1	1.42873	1	1.30355
ID=Ap.00g003890	tig00122688	64980	69840	1	1	1	1.32435	1	1.42873	1	1.30355
ID=Ap.00g003900	tig00122688	77539	79374	0.158897	1	1	1.32435	1	1.42873	0.378888	1.30355
ID=Ap.00g003910	tig00122688	91691	93353	1.27232	1	1.77568	1.32435	1	1.42873	1.57695	1.30355
ID=Ap.00g003920	tig00122688	100975	111820	1.27232	1.58921	1.77568	1.32435	1.42854	1.42873	1.57695	1.30355
ID=Ap.00g003930	tig00122688	115034	115756	1.27232	1.58921	1.77568	1.32435	1.42854	1.42873	1	1.30355
ID=Ap.00g003940	tig00122688	121750	134850	1.27232	1.58921	1.77568	1.32435	1.42854	1.42873	1.45168	1.30355
ID=Ap.00g003950	tig00122688	136712	138642	1.27232	1.58921	1.77568	1.32435	1.42854	1.42873	1.45168	1.30355
ID=Ap.00g003960	tig00122688	140149	145597	1.27232	1.58921	1.77568	1.32435	1.42854	1.42873	1.45168	1.30355
ID=Ap.00g003970	tig00122688	149104	149496	1.27232	1.58921	1.77568	1.32435	1.42854	1.42873	1.45168	1.30355
ID=Ap.00g003980	tig00122688	151266	151526	1.27232	1.58921	1.77568	1.32435	1.42854	1.42873	1.45168	1.30355
ID=Ap.00g003990	tig00122688	155393	166874	1.27232	1.58921	1	1.32435	1.42854	1.42873	1.45168	1.30355
ID=Ap.00g004000	tig00122688	169967	177496	1.27232	1.58921	1.64681	1.32435	1.42854	1.42873	1.45168	1.30355
ID=Ap.00g004010	tig00122688	193083	193260	1.27232	1.58921	1.64681	1.32435	1.42854	1.42873	1.45168	1.30355
ID=Ap.00g004020	tig00122688	216235	216588	1.27232	1.58921	1.64681	1.32435	1.42854	1.42873	1.45168	1.30355
ID=Ap.00g004030	tig00122688	245842	246186	1.27232	1.58921	1.64681	1.32435	1.42854	1.42873	1.45168	1.30355
ID=Ap.00g004040	tig00122688	254242	257505	1.27232	1.58921	1.64681	1.32435	1.42854	1.42873	1.45168	1.30355
ID=Ap.00g004050	tig00122688	262791	269916	1.27232	1.58921	1.64681	1.32435	1.42854	1.42873	1.45168	1.30355
ID=Ap.00g004060	tig00122688	285604	289203	1.27232	1.58921	1.64681	1.32435	1.42854	1.42873	1.45168	1.30355
ID=Ap.00g004070	tig00016715	5983	6235	1.589	1.99047	0.327833	1	0.373838	0.443824	0.358185	0.348388
ID=Ap.00g004080	tig00016715	10566	10853	1.589	1.99047	0.327833	1	0.373838	0.443824	1	0.348388
ID=Ap.00g004090	tig00016715	25868	27904	1.589	1.99047	3.11024	2.63947	2.77804	2.78573	2.92625	2.95505
ID=Ap.00g004100	tig00016715	30213	34475	1.589	1.99047	3.11024	2.63947	2.77804	2.78573	2.92625	2.95505
ID=Ap.00g004110	tig00016715	35226	65204	1.589	1.99047	3.11024	2.63947	2.77804	2.78573	2.92625	2.95505
ID=Ap.00g004120	tig00016715	66734	67098	1.589	1.99047	0.233873	0.268081	1	1	1	1
ID=Ap.00g004130	tig00016715	87306	91877	1.589	1.99047	2.90167	2.62388	2.45738	2.90737	2.98248	2.50257
ID=Ap.00g004140	tig00016715	93427	94069	1.589	1.99047	2.90167	2.62388	2.45738	1	2.98248	2.50257
ID=Ap.00g004150	tig00016715	103162	104415	1.589	1.99047	1	1	1	1	1	1
ID=Ap.00g004160	tig00016715	105577	105798	1.589	1.99047	1	1	1	1	1	1
ID=Ap.00g004170	tig00016715	118719	119008	1.589	1.99047	1.8238	2.93918	1	2.77506	1	2.50269
ID=Ap.00g004180	tig00016715	121353	123283	1.589	1.99047	1.8238	2.93918	1	2.77506	1	2.50269
ID=Ap.00g004190	tig00016715	123663	125021	1.589	1.99047	1.8238	2.93918	1	2.77506	1	2.50269
ID=Ap.00g004200	tig00016715	126428	128027	1.589	1.99047	1.8238	2.93918	1	2.77506	1	2.50269
ID=Ap.00g004210	tig00016715	128855	129747	1.589	1.99047	1.8238	2.93918	1	2.77506	1	2.50269
ID=Ap.00g004220	tig00016715	135738	136710	1.589	1.99047	1.8238	1	1	1	1	0.310435
ID=Ap.00g004230	tig00016715	142487	143687	1.589	1.99047	1.8238	1	1	1	1	0.310435
ID=Ap.00g004240	tig00016715	153637	154134	1.589	1.99047	1.8238	1	1	1	1	1
ID=Ap.00g004250	tig00016715	160494	160762	1.589	1.99047	1.8238	1	1	1	1	1
ID=Ap.00g004260	tig00011603	1826	59088	1	1.70534	1	1	1	1.77791	1	1
ID=Ap.00g004270	tig00018388	3946	6355	0.424384	1	1	0.424745	1	0.413711	0.413057	0.377748
ID=Ap.00g004280	tig00018388	15941	19167	0.424384	1	1	0.424745	0.301179	0.413711	0.413057	0.377748
ID=Ap.00g004290	tig00122253	30117	30541	1	1.73795	2.70304	2.47589	2.37138	1.97608	1.47454	1.55657
ID=Ap.00g004300	tig00122253	54621	57075	1	1.73795	1	1	2.37138	1.97608	1.47454	1.55657
ID=Ap.00g004310	tig00122253	69855	70418	1	1	1	1	1	1	1.47454	1.55657
ID=Ap.00g004320	tig00026990	8058	17336	2.07738	1	1	1.39872	1.50385	1	1.92108	1
ID=Ap.00g004330	tig00026990	18070	18521	2.07738	1	1	1.39872	1.50385	1	1.92108	1
ID=Ap.00g004340	tig00026990	30164	42532	2.07738	1	0.589873	1.39872	1.50385	1	1.92108	1
ID=Ap.00g004350	tig00026990	51141	51308	2.07738	1	0.589873	1.39872	1.50385	0.333972	0.509095	1
ID=Ap.00g004360	tig00026990	60788	62193	2.07738	1	0.589873	1.39872	1.50385	0.333972	0.509095	1
ID=Ap.00g004370	tig00026990	65269	65472	2.07738	1	0.589873	1.39872	1.50385	0.333972	0.509095	1
ID=Ap.00g004380	tig00006979	6269	15235	1.3837	1.44009	1.52529	1	1	1.37896	1.47037	1
ID=Ap.00g004390	tig00006979	19191	23055	1.3837	1.44009	1.52529	1	1	1.37896	1.47037	1
ID=Ap.00g004400	tig00006979	24228	27729	1.3837	1.44009	1.52529	1	1	1.37896	1.47037	1
ID=Ap.00g004410	tig00006979	31107	33339	1.3837	1.44009	1.52529	1	1	1.37896	1.47037	1
ID=Ap.00g004420	tig00006979	36335	36878	1.3837	1.44009	1.52529	1	1	1.37896	1.47037	1
ID=Ap.00g004430	tig00006979	38259	45011	1.3837	1.44009	1.52529	1	1	1.37896	1.47037	1
ID=Ap.00g004440	tig00006979	45788	49503	1.3837	1.44009	1.52529	1	1	1.37896	1.47037	1
ID=Ap.00g004450	tig00006979	56492	58637	1.3837	1.44009	1.52529	1	1	1.37896	1.47037	1
ID=Ap.00g004460	tig00006979	62486	63955	1.3837	1.44009	1.52529	1	1	1.37896	1.47037	1
ID=Ap.00g004470	tig00006979	72344	72610	1.3837	1.44009	1.52529	1	1	1.37896	1.47037	1
ID=Ap.00g004480	tig00006979	76881	86318	1.3837	1.44009	1.52529	1	1	1.37896	1.47037	1
ID=Ap.00g004490	tig00006979	85764	86318	1.3837	1.44009	1.52529	1	1	1.37896	1.47037	1
ID=Ap.00g004500	tig00006979	108170	110134	1.3837	1.44009	1.52529	1.45073	1.53992	1.37896	1.47037	1.59151
ID=Ap.00g004510	tig00006979	141370	141918	1.3837	1.44009	1.52529	1.45073	1.53992	1.37896	1.47037	1.59151
ID=Ap.00g004520	tig00006979	168303	171907	1.3837	1.44009	1.52529	1.45073	1.53992	1.37896	1.47037	1.59151
ID=Ap.00g004530	tig00122344	31664	32027	2.02715	1	1.46265	1.79488	1.38749	1.53544	1.90153	1.70041
ID=Ap.00g004540	tig00122344	49973	50195	1	1	1.46265	1	1.38749	1.53544	1	1.70041
ID=Ap.00g004550	tig00122344	54179	58000	1	1	1.46265	1	1.38749	1.53544	1	1.70041
ID=Ap.00g004560	tig00122344	61644	64684	1	1	1.46265	1	1.38749	1.53544	1	1.70041
ID=Ap.00g004570	tig00039764	8454	8657	1	1	1	1	1	1.76697	1.62524	1
ID=Ap.00g004580	tig00014931	9406	11091	1	1.39852	1.41945	1.44163	1	1	1.45948	1
ID=Ap.00g004590	tig00014931	47452	47748	1	1.39852	1.41945	1.44163	1	1	1.45948	0.645036
ID=Ap.00g004600	tig00014931	53786	54203	1	1.39852	1.41945	1.44163	1	1	1.45948	0.645036
ID=Ap.00g004610	tig00014931	59728	60063	1	1.39852	1.41945	1.44163	1	1	1.45948	0.645036
ID=Ap.00g004620	tig00014931	73338	85856	0.532214	1.39852	1.41945	1	1	1	1.45948	0.645036
ID=Ap.00g004630	tig00014931	96768	97103	0.532214	1.39852	1.41945	1	1	1	0.262261	0.645036
ID=Ap.00g004640	tig00014931	104005	105113	0.532214	1.39852	1.41945	1	1	1	1	0.645036
ID=Ap.00g004650	tig00014931	111869	123112	0.532214	1.39852	1.41945	1	1	1	1	0.645036
ID=Ap.00g004660	tig00014931	115793	117303	0.532214	1.39852	1.41945	1	1	1	1	0.645036
ID=Ap.00g004670	tig00125582	19537	19731	2.05044	1.54985	2.09708	1.65836	1.80402	1	2.08028	2.21868
ID=Ap.00g004680	tig00125582	20783	21846	2.05044	1.54985	2.09708	1.65836	1.80402	1	2.08028	2.21868
ID=Ap.00g004690	tig00125582	34884	35420	2.05044	1.54985	2.09708	1.65836	1.80402	1	2.08028	2.21868
ID=Ap.00g004700	tig00038612	21271	21732	1	2.53476	2.1776	1	1	1	1	2.97566
ID=Ap.00g004710	tig00018277	1593	3596	1.37987	1.46891	1.70194	1	1.64908	1.34417	1.45292	1
ID=Ap.00g004720	tig00018277	7572	7859	1.37987	1.46891	1.70194	1	1.64908	1.34417	1.45292	1
ID=Ap.00g004730	tig00018277	14884	15141	1.37987	1.46891	1.70194	1	1.64908	1.34417	1.45292	1
ID=Ap.00g004740	tig00018277	26694	28421	1.37987	1.46891	1.70194	1	1.64908	1.34417	1.45292	1
ID=Ap.00g004750	tig00018277	49023	49917	1.37987	1.46891	1.70194	1	1	1.34417	1	1
ID=Ap.00g004760	tig00018277	78963	80079	1.37987	1.46891	1.70194	1	1	1.34417	1	1
ID=Ap.00g004770	tig00018245	20617	20847	1	1.89434	1.65268	1.73435	1.47713	1.78104	1.50967	1.44986
ID=Ap.00g004780	tig00018245	32767	38520	1	1.89434	1.65268	1.73435	1.47713	1.78104	1.50967	1.44986
ID=Ap.00g004790	tig00018245	41546	42057	1	1	1.65268	1.73435	1.47713	1.78104	1.50967	1.44986
ID=Ap.00g004800	tig00018245	56396	56803	1	1	1.65268	1.73435	1.47713	1.78104	1.50967	1.44986
ID=Ap.00g004810	tig00018245	82708	85716	1	2.34377	1.65268	1.73435	1.47713	1.78104	1.50967	1.44986
ID=Ap.00g004820	tig00018245	92061	92417	1	1	1.65268	1.73435	1.47713	1.78104	1.50967	1.44986
ID=Ap.00g004830	tig00018245	103975	104276	1	1	1.65268	1.73435	1.47713	1.78104	1.50967	1.44986
ID=Ap.00g004840	tig00018245	104286	105200	1	1	1.65268	1.73435	1.47713	1	1.50967	1.44986
ID=Ap.00g004850	tig00018245	121729	122970	1	1	1.65268	1.73435	1	1	1.50967	1.44986
ID=Ap.00g004860	tig00018245	150098	154708	1	1	1.65268	1.73435	1	1.622	1.50967	1.44986
ID=Ap.00g004870	tig00018245	172754	173728	1	1	1.65268	1.73435	1	1.622	1.50967	1.44986
ID=Ap.00g004880	tig00018245	173825	174537	1	1	1.65268	1.73435	1	1.622	1.50967	1.44986
ID=Ap.00g004890	tig00018245	174563	174874	1	1	1.65268	1.73435	1	1.622	1.50967	1.44986
ID=Ap.00g004900	tig00018245	191391	192200	1	1	1.65268	1.73435	1	1.622	1.50967	1.44986
ID=Ap.00g004910	tig00006427	12402	12914	0.630736	1.31546	2.40317	0.243678	0.39563	1	1.29661	1.78342
ID=Ap.00g004920	tig00006427	13014	13609	0.630736	1.31546	2.40317	0.243678	0.39563	1	1.29661	1.78342
ID=Ap.00g004930	tig00006427	20862	21430	0.630736	1.31546	2.40317	0.243678	1	1	1.29661	1.78342
ID=Ap.00g004940	tig00006427	26978	29830	0.630736	1.31546	2.40317	1	1	1	1.29661	1.78342
ID=Ap.00g004950	tig00006427	37730	45668	0.630736	1.31546	2.40317	1	1	1	1.29661	1.78342
ID=Ap.00g004960	tig00006427	50022	53319	0.630736	1.31546	2.40317	1	1	1	1.29661	1.78342
ID=Ap.00g004970	tig00006427	54419	91589	0.630736	1.31546	2.40317	0.191153	0.339431	1	1.29661	1.78342
ID=Ap.00g004980	tig00006427	96181	97830	1.5118	1.31546	1.66305	1	1.49804	1	1.29661	1.78342
ID=Ap.00g004990	tig00006427	97993	106155	1.5118	1.31546	1.66305	1	1.49804	1	1.29661	1.78342
ID=Ap.00g005000	tig00006427	109384	111333	1.5118	1.31546	1.66305	1	1.49804	1	1.29661	1.78342
ID=Ap.00g005010	tig00006427	117944	121202	1.5118	1.31546	1.66305	1	1.49804	1	1.29661	1.78342
ID=Ap.00g005020	tig00038454	1057	7223	1	4.45506	1	1	1	1	2.89093	1.81923
ID=Ap.00g005030	tig00038454	16115	20024	1	4.45506	1	1	1	1	2.89093	1.81923
ID=Ap.00g005040	tig00124119	4463	12684	1	1	1.50229	1.3587	1	1.47794	1.27661	1
ID=Ap.00g005050	tig00124119	26165	38116	1.58441	1	1.50229	1.3587	1	1.47794	1.27661	1
ID=Ap.00g005060	tig00124119	45967	60393	1.58441	1	1.50229	1.3587	1	1.47794	1.27661	1
ID=Ap.00g005070	tig00124119	62548	62904	1.58441	1	1.50229	1.3587	1	1.47794	1.27661	1
ID=Ap.00g005080	tig00124119	64184	75708	1	1	1.50229	1.3587	1	1.47794	1.27661	1
ID=Ap.00g005090	tig00124119	84108	94315	1	1	1	1.3587	1.46728	1.47794	1.27661	1.56149
ID=Ap.00g005100	tig00124119	101017	114939	1	1	1	1.3587	1.46728	1.47794	1.27661	1.56149
ID=Ap.00g005110	tig00124119	126925	129814	1	1	1	1.3587	1.46728	1.47794	1.27661	1.56149
ID=Ap.00g005120	tig00124019	10941	11537	1	1	1.76075	1	1	1	1.54494	1
ID=Ap.00g005130	tig00124019	29536	30924	1	1	1.76075	1	1	1	1.54494	1
ID=Ap.00g005140	tig00124019	46455	46816	1	1	1.76075	1	1	1	1.54494	1
ID=Ap.00g005150	tig00124019	65070	65747	1	1	1.76075	1	1	1	1.54494	1
ID=Ap.00g005160	tig00124019	78359	87922	1	1	1.76075	1	0.237178	1	1.54494	1
ID=Ap.00g005170	tig00124019	91851	93320	1	1	1.76075	1	2.15494	7.88339	1.54494	1
ID=Ap.00g005180	tig00124019	98294	99191	1	1	1	1	2.15494	1	1.54494	1
ID=Ap.00g005190	tig00124658	1235	1804	0.69599	1	1	1	1	0.448304	1	1
ID=Ap.00g005200	tig00124658	2678	3133	0.69599	1	1	1	1	0.448304	1	1
ID=Ap.00g005210	tig00124658	18964	19298	0.69599	1	1	1	1	1	1	1
ID=Ap.00g005220	tig00124177	11405	11930	0.271761	0.25835	0.434385	0.53995	1	0.311705	0.318184	0.276451
ID=Ap.00g005230	tig00122341	155	1094	1	0.669744	0.683267	1	1	1	1	1.47143
ID=Ap.00g005240	tig00122341	2798	3148	1	0.669744	0.683267	1	1	1	1	1.47143
ID=Ap.00g005250	tig00122341	3868	4092	1	0.669744	0.683267	1	1	1	1	1.47143
ID=Ap.00g005260	tig00122341	11278	95503	0.464426	0.669744	0.683267	1.62735	1	1	2.36589	1.47143
ID=Ap.00g005270	tig00122341	120022	123465	1	1.95671	1	1.62735	1.54539	1.6594	1.46423	1
ID=Ap.00g005280	tig00122341	129211	129801	1	1.95671	1	1.62735	1.54539	1.6594	1.46423	1.92547
ID=Ap.00g005290	tig00122341	130316	130963	1	1.95671	1	1.62735	1.54539	1.6594	1.46423	1.92547
ID=Ap.00g005300	tig00122341	139335	158128	1	1.95671	0.292957	1.62735	1.54539	1.6594	1.46423	1.92547
ID=Ap.00g005310	tig00122341	159212	162387	1	1.95671	0.292957	1.62735	1.54539	1.6594	1.46423	1.92547
ID=Ap.00g005320	tig00122341	205332	216687	1	1.95671	1.92004	1.62735	1.54539	1.6594	1.46423	1.92547
ID=Ap.00g005330	tig00122341	229668	229984	1	0.321069	1.92004	0.470268	1.54539	1.6594	1.46423	1
ID=Ap.00g005340	tig00122341	249269	249737	1	1.92159	1.92004	1	1.54539	1.6594	1.46423	1.53655
ID=Ap.00g005350	tig00122341	251359	251924	1	1.92159	1.92004	1	1.54539	1.6594	1.46423	1.53655
ID=Ap.00g005360	tig00122341	256419	257333	1	1.92159	1.92004	1	1.54539	1.6594	1.46423	1.53655
ID=Ap.00g005370	tig00122341	282826	284325	1	1.92159	1.92004	1	1.54539	1.6594	1.46423	1.53655
ID=Ap.00g005380	tig00124133	5889	10280	1	1	0.639972	0.528391	1	1	1	0.591546
ID=Ap.00g005390	tig00006055	8709	12081	1	1.61084	1.73498	1.49059	1.43866	1.58669	1	1.50477
ID=Ap.00g005400	tig00006055	12768	15106	1	1.61084	1.73498	1.49059	1.43866	1.58669	1	1.50477
ID=Ap.00g005410	tig00006055	17542	17952	1	1.61084	1.73498	1.49059	1.43866	1.58669	1	1.50477
ID=Ap.00g005420	tig00006055	42276	43322	1	1.61084	1.73498	1.49059	1.43866	1.58669	1	1.50477
ID=Ap.00g005430	tig00006055	56687	57385	1	1.61084	1.73498	1.49059	1.43866	1.58669	1	1.50477
ID=Ap.00g005440	tig00006055	60431	68256	1	1.61084	1.73498	1.49059	1.43866	1.58669	1	1.50477
ID=Ap.00g005450	tig00006055	76403	84760	1	1.61084	1.73498	1.49059	1.43866	1.58669	1.62619	1.50477
ID=Ap.00g005460	tig00006055	95116	101715	1	1.61084	1.73498	1.49059	1.43866	1.58669	1.62619	1.50477
ID=Ap.00g005470	tig00006055	103261	106538	1	1.61084	1.73498	1.49059	1.43866	1.58669	1.62619	1.50477
ID=Ap.00g005480	tig00006055	108559	109329	1	1.61084	1.73498	1.49059	1.43866	1.58669	1.62619	1.50477
ID=Ap.00g005490	tig00006055	123285	123509	1	1.61084	1.73498	1.49059	1.43866	1.58669	1.62619	1.50477
ID=Ap.00g005500	tig00006055	129565	138293	0.487943	1.61084	1.73498	1.49059	1.43866	1.58669	1.62619	1.50477
ID=Ap.00g005510	tig00006055	139829	146541	0.487943	1.61084	1.73498	1.49059	1.43866	1.58669	1.62619	1.50477
ID=Ap.00g005520	tig00006055	148251	168856	1.4742	1.61084	1.73498	1.49059	1.43866	1.58669	1.62619	1.50477
ID=Ap.00g005530	tig00006055	173462	178944	1.4742	1.61084	1.73498	1.49059	1.43866	1.58669	1.62619	1.50477
ID=Ap.00g005540	tig00006055	184470	187774	1.4742	1.61084	1.73498	1.49059	1.43866	1.58669	1.62619	1.50477
ID=Ap.00g005550	tig00006055	188595	191176	1.4742	1.61084	1.73498	1.49059	1.43866	1.58669	1.62619	1.50477
ID=Ap.00g005560	tig00006055	202996	208824	1.4742	1.61084	1.73498	1.49059	1.43866	1.58669	1.62619	1.50477
ID=Ap.00g005570	tig00006055	211871	216225	1.4742	1.61084	1.73498	1.49059	1.43866	1.58669	1.62619	1.50477
ID=Ap.00g005580	tig00006055	253317	254056	1.4742	1	1.73498	1.49059	1.43866	1.58669	1.62619	1.50477
ID=Ap.00g005590	tig00006055	258428	258661	1.4742	1	1.73498	1.49059	1.43866	1.58669	1.62619	1.50477
ID=Ap.00g005600	tig00006055	267214	267873	1.4742	1	1.73498	1.49059	1.43866	1.58669	1.62619	1.50477
ID=Ap.00g005610	tig00006055	276219	279000	1.4742	1	1.73498	1.49059	1.43866	1.58669	1.62619	1.50477
ID=Ap.00g005620	tig00006055	278771	280870	1.4742	1	1.73498	1.49059	1.43866	1.58669	1.62619	1.50477
ID=Ap.00g005630	tig00006055	282875	283706	1.4742	1	1.73498	1.49059	1.43866	1.58669	1.62619	1.50477
ID=Ap.00g005640	tig00006055	301807	304029	1.4742	1.65069	1.73498	1.49059	1.43866	1.58669	1.62619	1.50477
ID=Ap.00g005650	tig00006055	307389	307646	1.4742	1.65069	1.73498	1.49059	1.43866	1.58669	1.62619	1.50477
ID=Ap.00g005660	tig00006055	337727	340236	1.4742	1.65069	1.73498	1.49059	1.43866	1.58669	1.62619	1.50477
ID=Ap.00g005670	tig00006055	349133	351678	1.4742	1.65069	1.73498	1.49059	1.43866	1.58669	1	1.50477
ID=Ap.00g005680	tig00006055	355934	367159	1.4742	1.65069	1.73498	1.49059	1.43866	1.58669	1.59462	1.50477
ID=Ap.00g005690	tig00006055	370659	380273	1.4742	1.65069	1.73498	1.49059	1.43866	1.58669	1.59462	1.50477
ID=Ap.00g005700	tig00006055	382864	386334	1.4742	1.65069	1.73498	1.49059	1.43866	1.58669	1.59462	1.50477
ID=Ap.00g005710	tig00006055	387776	391803	1.4742	1.65069	1.73498	1.49059	1.43866	1.58669	1.59462	1.50477
ID=Ap.00g005720	tig00006055	397449	400716	1.4742	1.65069	1.73498	1.49059	1.43866	1.58669	1.59462	1.50477
ID=Ap.00g005730	tig00006055	401742	407574	1.4742	1.65069	1.73498	1.49059	1.43866	1.58669	1.59462	1.50477
ID=Ap.00g005740	tig00006055	415704	417918	1.4742	1.65069	1.73498	1.49059	1.43866	1.58669	1.59462	1.50477
ID=Ap.00g005750	tig00006055	429015	432518	1.4742	1.65069	1.73498	1.49059	1.43866	1.58669	1.59462	1.50477
ID=Ap.00g005760	tig00006055	463440	467128	1.4742	1.65069	1.73498	1.49059	1.43866	1.58669	1.59462	1.50477
ID=Ap.00g005770	tig00006055	468774	469885	1.4742	1.65069	1.73498	1.49059	1.43866	1.58669	1.59462	1.50477
ID=Ap.00g005780	tig00006055	470482	472964	1.4742	1.65069	1.73498	1.49059	1.43866	1.58669	1.59462	1.50477
ID=Ap.00g005790	tig00006055	474279	474650	1.4742	1.65069	1.73498	1.49059	1.43866	1.58669	1.59462	1.50477
ID=Ap.00g005800	tig00009952	13356	13647	1.34198	1.5008	1.52941	1	1.47547	1.5509	1.44054	1.68849
ID=Ap.00g005810	tig00009952	19820	20794	1.34198	1.5008	1.52941	1	1.47547	1.5509	1.44054	1.68849
ID=Ap.00g005820	tig00009952	22705	25141	1.34198	1.5008	1.52941	1	1.47547	1.5509	1.44054	1.68849
ID=Ap.00g005830	tig00009952	26706	33472	1.34198	1.5008	1.52941	1	1.47547	1.5509	1.44054	1.68849
ID=Ap.00g005840	tig00009952	61415	63113	1.34198	1.5008	1.52941	1	1.47547	1.5509	1.44054	1.68849
ID=Ap.00g005850	tig00009952	85586	86066	1.34198	1.5008	1.52941	1.36057	1.47547	1.5509	1.44054	1.68849
ID=Ap.00g005860	tig00009952	91095	96094	1.34198	1.5008	1.52941	1.36057	1.47547	1.5509	1.44054	1.68849
ID=Ap.00g005870	tig00009952	96819	98595	1.34198	1.5008	1.52941	1.36057	1.47547	1.5509	1.44054	1.68849
ID=Ap.00g005880	tig00009952	108507	111696	1.34198	1.5008	1.52941	1.36057	1.47547	1.5509	1.44054	1.68849
ID=Ap.00g005890	tig00009952	121524	140471	1.34198	1.5008	1.52941	1.36057	1.47547	1.5509	1.44054	1
ID=Ap.00g005900	tig00009952	157660	161665	1	1.5008	1.52941	1.36057	1.47547	1	1.44054	0.457779
ID=Ap.00g005910	tig00009952	181139	198839	1	1.5008	1.52941	1.36057	1.47547	1	1.44054	1.31186
ID=Ap.00g005920	tig00009952	223030	245943	1	1.5008	1.52941	1.36057	1.47547	1.48204	1.44054	1.31186
ID=Ap.00g005930	tig00009952	251234	252772	1	1	1	1.36057	1	1.48204	1.44054	1.31186
ID=Ap.00g005940	tig00009952	270770	272107	0.275763	1	0.506672	1	1	1.48204	1.44054	0.674184
ID=Ap.00g005950	tig00009952	278394	278753	0.275763	1	0.506672	1	1	1.48204	1.44054	0.674184
ID=Ap.00g005960	tig00009952	278763	279062	0.275763	1	0.506672	1	1	1.48204	1.44054	0.674184
ID=Ap.00g005970	tig00009952	283078	291192	0.275763	1	0.506672	1	1	1.48204	1.44054	0.674184
ID=Ap.00g005980	tig00009952	316900	319160	0.359616	1	0.506672	1	1	0.283191	1.44054	0.674184
ID=Ap.00g005990	tig00009952	331726	332485	1	1	1.38484	1	1	1	1.44054	0.674184
ID=Ap.00g006000	tig00009952	333732	334052	1	1	1.38484	1	1	1	1.44054	0.674184
ID=Ap.00g006010	tig00009952	338901	339443	1	1	1.38484	1	1	1	1.44054	1
ID=Ap.00g006020	tig00009952	346996	348243	1	1	1.38484	1	1	1.50827	1.44054	1
ID=Ap.00g006030	tig00009952	381894	382424	1	1	1.38484	1	1	1.50827	1.44054	1
ID=Ap.00g006040	tig00009952	385400	386280	1	1	1.38484	1	1	1.50827	1.44054	1
ID=Ap.00g006050	tig00009952	417361	431247	1	1	1.38484	1	1	1.50827	1	0.264189
ID=Ap.00g006060	tig00009952	452228	455069	1	1	1.38484	1	1	1.50827	1	1
ID=Ap.00g006070	tig00009952	456897	459088	1	1	1.38484	1	1	1.50827	1	1
ID=Ap.00g006080	tig00009952	491118	499321	1	1	1.38484	1	1	1.50827	1.51117	1
ID=Ap.00g006090	tig00009952	518106	520146	1	1	1.38484	1	1	1.50827	1.51117	1
ID=Ap.00g006100	tig00035286	11701	12241	1	1	1	1	1	1	1	4.08722
ID=Ap.00g006110	tig00035286	14920	15138	1	1	1	1	1	1	1	4.08722
ID=Ap.00g006120	tig00035286	20180	20581	1	1	1	1	1	1	1	4.08722
ID=Ap.00g006130	tig00035286	23344	24183	1	1	1	1	1	1	1	4.08722
ID=Ap.00g006140	tig00122141	1266	1775	1.32743	1.37399	1.48012	1.36884	0.132584	1.41295	1.39144	1.34677
ID=Ap.00g006150	tig00122141	3132	12573	1.32743	1.37399	1.48012	1.36884	0.132584	1.41295	1.39144	1.34677
ID=Ap.00g006160	tig00122141	15187	23229	1.32743	1.37399	1.48012	1.36884	1.56408	1.41295	1.39144	1.34677
ID=Ap.00g006170	tig00122141	39649	41448	1.32743	1.37399	1.48012	1.36884	1.56408	1.41295	1.39144	1.34677
ID=Ap.00g006180	tig00122141	66507	70668	1.32743	1.37399	1.48012	1.36884	1.56408	1.41295	1.39144	1.34677
ID=Ap.00g006190	tig00122141	74337	80332	1.32743	1.37399	1.48012	1.36884	1.56408	1.41295	1.39144	1.34677
ID=Ap.00g006200	tig00122141	86357	87770	1.32743	1.37399	1.48012	1.36884	1	1.41295	1.39144	1.34677
ID=Ap.00g006210	tig00122141	97488	98113	1.32743	1.37399	1.48012	1.36884	1	1.41295	1.39144	1.34677
ID=Ap.00g006220	tig00122141	114219	117870	1.32743	1.37399	1.48012	1.36884	1	1.41295	1.39144	1.34677
ID=Ap.00g006230	tig00122141	123195	127096	1.32743	1.37399	1.48012	1.36884	1	1.41295	1.39144	1.34677
ID=Ap.00g006240	tig00122141	130664	144989	1.32743	1.37399	1.48012	1.36884	1	1.41295	1.39144	1.34677
ID=Ap.00g006250	tig00122141	148724	153107	1.32743	1.37399	1.48012	1.36884	1.55642	1.41295	1.39144	1.34677
ID=Ap.00g006260	tig00122141	155318	159916	1.32743	1.37399	1.48012	1.36884	1.55642	1.41295	1.39144	1.34677
ID=Ap.00g006270	tig00122141	161357	166422	1.32743	1.37399	1.48012	1.36884	1.55642	1.41295	1.39144	1.34677
ID=Ap.00g006280	tig00122141	168277	168594	1.32743	1.37399	1.48012	1.36884	1.55642	1.41295	1.39144	1.34677
ID=Ap.00g006290	tig00122141	171169	176224	1.32743	1.37399	1.48012	1.36884	1.55642	1.41295	1.39144	1.34677
ID=Ap.00g006300	tig00122141	177851	180443	1.32743	1.37399	1.48012	1.36884	1.55642	1.41295	1.39144	1.34677
ID=Ap.00g006310	tig00122141	181934	183866	1.32743	1.37399	1.48012	1.36884	1.55642	1.41295	1.39144	1.34677
ID=Ap.00g006320	tig00122141	190612	193927	1.32743	1.37399	1.48012	1.36884	1.55642	1.41295	1.39144	1.34677
ID=Ap.00g006330	tig00122141	196594	206980	1.32743	1.37399	1.48012	1.36884	1.55642	1.41295	1.39144	1.34677
ID=Ap.00g006340	tig00122141	213325	218656	1.32743	1.37399	1.48012	1.36884	1.55642	1.41295	1.39144	1.34677
ID=Ap.00g006350	tig00122141	220271	222790	1.32743	1.37399	1.48012	1.36884	1.55642	1.41295	1.39144	1.34677
ID=Ap.00g006360	tig00122141	224100	229230	1.32743	1.37399	1.48012	1.36884	1.55642	1.41295	1.39144	1.34677
ID=Ap.00g006370	tig00122141	232668	241397	1.32743	1.37399	1.48012	1.36884	1	1.41295	1.39144	1.34677
ID=Ap.00g006380	tig00122141	243209	260411	1.32743	1.37399	1.48012	0.71952	1	1.41295	1.39144	1.34677
ID=Ap.00g006390	tig00122141	262147	268135	1.32743	1.37399	1.48012	0.71952	1	1.41295	1.39144	1.34677
ID=Ap.00g006400	tig00122141	269718	275894	1.32743	1.37399	1.48012	0.71952	1	1.41295	1.39144	1.34677
ID=Ap.00g006410	tig00122141	277257	285231	1.32743	1.37399	1.48012	1.41282	1	1.41295	1.39144	1.34677
ID=Ap.00g006420	tig00122141	288407	295192	1.32743	1.37399	1.48012	1.41282	1	1.41295	1.39144	1.34677
ID=Ap.00g006430	tig00122141	300252	303719	1.32743	1.37399	1.48012	1.41282	1	1.41295	1.39144	1.34677
ID=Ap.00g006440	tig00122141	305604	311205	1.32743	1.37399	1.48012	1.41282	1	1.41295	1.39144	1.34677
ID=Ap.00g006450	tig00122141	319799	321236	1.32743	1.37399	1.48012	1.41282	1	1.41295	1.39144	1.34677
ID=Ap.00g006460	tig00122141	322689	326153	1.32743	1.37399	1.48012	1.41282	1	1.41295	1.39144	1.34677
ID=Ap.00g006470	tig00122141	326158	328510	1.32743	1.37399	1.48012	1.41282	1	1.41295	1.39144	1.34677
ID=Ap.00g006480	tig00122141	329385	331921	1.32743	1.37399	1.48012	1	1	1.41295	1.39144	1.34677
ID=Ap.00g006490	tig00030298	852	2511	1.58232	1	1	1	1	1	1	1
ID=Ap.00g006500	tig00030298	7826	13200	1.58232	1	1	1	1	1	1	1
ID=Ap.00g006510	tig00030298	23605	38122	1.58232	1	1	1	1	1	1	0.135996
ID=Ap.00g006520	tig00030298	39676	45768	1.58232	1	1	1	1	1	1	1
ID=Ap.00g006530	tig00030298	47070	53117	1.58232	1	1	1	1	1	1	1
ID=Ap.00g006540	tig00030298	75985	78341	1.58232	1	1	1	1	1	1	1
ID=Ap.00g006550	tig00010473	16822	17924	1.60439	1.84389	1	1.37374	1.93895	2.04265	1.93911	1.73533
ID=Ap.00g006560	tig00010473	18032	18817	1.60439	1.84389	1	1.37374	1.93895	2.04265	1.93911	1.73533
ID=Ap.00g006570	tig00010473	18858	19070	1.60439	1.84389	1	1.37374	1.93895	2.04265	1.93911	1.73533
ID=Ap.00g006580	tig00010473	23629	24323	1.60439	1.84389	1.85207	1.37374	1.93895	2.04265	1.93911	1.73533
ID=Ap.00g006590	tig00010473	35651	39114	1.60439	1.84389	1.85207	1.37374	1.93895	2.04265	1.93911	1.73533
ID=Ap.00g006600	tig00010473	40631	40972	1.60439	1.84389	1.85207	1.37374	1.93895	2.04265	1.93911	1.73533
ID=Ap.00g006610	tig00010473	74333	74735	1	1.84389	0.245232	1.37374	1.93895	2.04265	1.93911	1.73533
ID=Ap.00g006620	tig00010473	123016	128199	1.82066	1.84389	1.83673	1.37374	1.93895	2.04265	1.93911	1.73533
ID=Ap.00g006630	tig00010473	134170	134646	1.82066	1.84389	1.83673	1.37374	1.93895	2.04265	1.93911	1.73533
ID=Ap.00g006640	tig00010473	220776	224456	1.51654	1.81612	1.83673	1	1.93895	2.04265	1.93911	1.80485
ID=Ap.00g006650	tig00010473	230092	230274	1.51654	1.81612	1.83673	2.34475	1.93895	2.04265	1.93911	1.80485
ID=Ap.00g006660	tig00010473	254784	279713	1.51654	1.81612	1.83673	2.34475	1.93895	2.04265	1.93911	1.80485
ID=Ap.00g006670	tig00010473	349379	349546	1.51654	1.81612	1.83673	2.34475	1.93895	2.04265	1	1.44147
ID=Ap.00g006680	tig00010473	393542	393903	1	1.81612	0.241806	2.34475	1.93895	2.04265	1	1.44147
ID=Ap.00g006690	tig00010473	397517	397723	1	1.81612	0.241806	2.34475	1.93895	2.04265	1	1.44147
ID=Ap.00g006700	tig00010473	441022	441912	1	1	3.07812	2.34475	1.93895	2.04265	1	1.44147
ID=Ap.00g006710	tig00010473	446388	446606	1	1	3.07812	2.34475	1.93895	2.04265	1	1.44147
ID=Ap.00g006720	tig00004628	2539	11536	1.43785	1.4558	1.59413	1.46071	1.46574	1.61124	1.45149	1.43286
ID=Ap.00g006730	tig00004628	34273	39663	1.43785	1.4558	1.59413	1.46071	1.46574	1.61124	1.45149	1.43286
ID=Ap.00g006740	tig00004628	45049	45528	1.43785	1.4558	1.59413	1.46071	1.46574	1.61124	1.45149	1.43286
ID=Ap.00g006750	tig00004628	50525	56087	1.43785	1.4558	1.59413	1.46071	1.46574	1.61124	1.45149	1.43286
ID=Ap.00g006760	tig00004628	62708	63981	1.43785	1.4558	1.59413	1.46071	1.46574	1.61124	1.45149	1.43286
ID=Ap.00g006770	tig00004628	68092	71780	1.43785	1.4558	1.59413	1.46071	1.46574	1.61124	1.45149	1.43286
ID=Ap.00g006780	tig00004628	93717	94112	1.43785	1.4558	1.59413	1.46071	1.46574	1.61124	1.45149	1.43286
ID=Ap.00g006790	tig00004628	96661	97293	1.43785	1.4558	1.59413	1.46071	1.46574	1.61124	1.45149	1.43286
ID=Ap.00g006800	tig00004628	98255	99697	1.43785	1.4558	1.59413	1.46071	1.46574	1.61124	1.45149	1.43286
ID=Ap.00g006810	tig00004628	106572	112391	1.43785	1.4558	1.59413	1.46071	1.46574	1.61124	1.45149	1.43286
ID=Ap.00g006820	tig00004628	114420	119197	1.43785	1.4558	1.59413	1.46071	1.46574	1.61124	1.45149	1.43286
ID=Ap.00g006830	tig00004628	134798	140327	1.43785	1.4558	1.59413	1.46071	1.46574	1.61124	1.45149	1.43286
ID=Ap.00g006840	tig00004628	141818	142256	1.43785	1.4558	1.59413	1.46071	1.46574	1.61124	1.45149	1.43286
ID=Ap.00g006850	tig00004628	147007	149136	1.43785	1.4558	1.59413	1.46071	1.46574	1.61124	1.45149	1.43286
ID=Ap.00g006860	tig00004628	153590	156366	1.43785	1.4558	1.59413	1.46071	1.46574	1.61124	1.45149	1.43286
ID=Ap.00g006870	tig00004628	157154	158828	1.43785	1.4558	1.59413	1.46071	1.46574	1.61124	1.45149	1.43286
ID=Ap.00g006880	tig00029076	9603	10411	1	1.50601	1.37562	1.37525	1.34653	1	1	1.41913
ID=Ap.00g006890	tig00029076	38858	40077	1	1.50601	1.37562	1.37525	1.34653	1	1	1.41913
ID=Ap.00g006900	tig00029076	49410	50132	1	1.50601	1.37562	1.37525	1.34653	1	1	1.41913
ID=Ap.00g006910	tig00029076	52606	57363	1	1.50601	1.37562	1.37525	1.34653	1	1.58778	1.41913
ID=Ap.00g006920	tig00029076	66220	72826	1	1.50601	1.37562	1.37525	1.34653	1.60567	1.58778	1.41913
ID=Ap.00g006930	tig00029076	76399	77417	1	1.50601	1.37562	1.37525	1.34653	1.60567	1.58778	1.41913
ID=Ap.00g006940	tig00029076	89912	91360	1	1.50601	1.37562	1.37525	1.34653	1.60567	1.58778	1.41913
ID=Ap.00g006950	tig00029076	99332	99709	1	1.50601	1.37562	1.37525	1.34653	1.60567	1.58778	1.41913
ID=Ap.00g006960	tig00029076	102653	105217	1	1.50601	1.37562	1.37525	1.34653	1.60567	1.58778	1.41913
ID=Ap.00g006970	tig00122202	4524	4998	1	1.34954	1.60912	1.3442	1.3458	1.36763	1	1
ID=Ap.00g006980	tig00122202	6753	7478	1	1.34954	1.60912	1.3442	1.3458	1.36763	1	1
ID=Ap.00g006990	tig00122202	17416	19097	1	1.34954	1.60912	1.3442	1.3458	1.36763	1.41443	1
ID=Ap.00g007000	tig00122202	33895	40079	1	1.34954	1.60912	1.3442	1.3458	1.36763	1.41443	1
ID=Ap.00g007010	tig00122202	44606	45027	1	1.34954	1.60912	1.3442	1.3458	1.36763	1.41443	1
ID=Ap.00g007020	tig00122202	49909	50253	1	1.34954	1.60912	1.3442	1.3458	1.36763	1.41443	1
ID=Ap.00g007030	tig00122202	55742	57835	1	1.34954	1.60912	1.3442	1.3458	1.36763	1.41443	1
ID=Ap.00g007040	tig00122202	61960	64459	1	1.34954	1.60912	1.3442	1.3458	1.36763	1.41443	1
ID=Ap.00g007050	tig00122202	66020	68868	1	1.34954	1.60912	1.3442	1.3458	1.36763	1.41443	1
ID=Ap.00g007060	tig00122202	72903	81856	1	1.34954	1.60912	1.3442	1.3458	1.36763	1	1
ID=Ap.00g007070	tig00122202	82009	86786	1	0.24347	1.60912	1.3442	1.3458	1.36763	1.59005	1
ID=Ap.00g007080	tig00122202	98948	103509	1	1.57617	1.60912	1.3442	1.3458	1.36763	1.59005	1
ID=Ap.00g007090	tig00122202	105884	111212	1	1.57617	1.60912	1.3442	1.3458	1.36763	1.59005	1
ID=Ap.00g007100	tig00122202	112212	116681	1	1.57617	1.60912	1.3442	1.3458	1.36763	1.59005	1
ID=Ap.00g007110	tig00122202	122399	122872	1	1.57617	1.60912	1.3442	1.3458	1.36763	1.59005	1
ID=Ap.00g007120	tig00122202	130143	140851	1	1.57617	1.60912	1.3442	1.3458	1.36763	1.59005	1
ID=Ap.00g007130	tig00122202	149467	153052	1	1.57617	1.60912	1.3442	1.3458	1.36763	1.59005	1
ID=Ap.00g007140	tig00122202	159567	161468	1	1.57617	1.60912	1.3442	1.3458	1.36763	1.59005	1
ID=Ap.00g007150	tig00122202	164761	166364	1	1.57617	1.60912	1.3442	1.3458	1.36763	1.59005	1
ID=Ap.00g007160	tig00122202	186884	191301	1	1.57617	1.60912	1.3442	1.3458	1.36763	1.59005	1
ID=Ap.00g007170	tig00122202	192802	194637	1	1.57617	1.60912	1.3442	1	1.36763	1.59005	1
ID=Ap.00g007180	tig00122202	199048	199409	1	1.57617	1.60912	1.3442	1	1.36763	1.59005	1
ID=Ap.00g007190	tig00122202	205794	207629	1	0.245165	1.60912	0.410918	1	1	1.59005	1
ID=Ap.00g007200	tig00122202	218303	220138	1	0.245165	1.60912	0.410918	1	1	1.59005	1
ID=Ap.00g007210	tig00122202	229626	231461	1	0.245165	1.60912	0.410918	1	1	1.59005	1
ID=Ap.00g007220	tig00122202	240284	240469	1	1.57024	1.60912	0.410918	1	1	1.59005	1
ID=Ap.00g007230	tig00122202	241132	241779	1	1.57024	1.60912	0.410918	1	1	1.59005	1
ID=Ap.00g007240	tig00122202	244886	245606	1	1.57024	1.60912	0.410918	1	1	1.59005	1
ID=Ap.00g007250	tig00122202	248017	248502	1	1.57024	1.60912	1.4518	1	1	1.59005	1
ID=Ap.00g007260	tig00122202	251253	251690	1.38387	1.57024	1.60912	1.4518	1	1	1.59005	1
ID=Ap.00g007270	tig00122202	256100	257188	1.38387	1.57024	1.60912	1.4518	1	1	1.59005	1
ID=Ap.00g007280	tig00122202	267826	269984	1.38387	1.57024	1.60912	1.4518	1	1	1.59005	1
ID=Ap.00g007290	tig00122202	308719	311813	1.38387	1.57024	1.60912	1.4518	1	1.58995	1.59005	1
ID=Ap.00g007300	tig00122202	336009	340147	1.38387	1.57024	1.60912	1.4518	1	1.58995	1.59005	1
ID=Ap.00g007310	tig00122202	341601	356346	1.38387	1.57024	1.60912	1.4518	1	1.58995	1.59005	1
ID=Ap.00g007320	tig00122202	359455	366333	1.38387	1.57024	1.60912	1.4518	1	1.58995	1.59005	1
ID=Ap.00g007330	tig00122202	371787	382284	1.38387	1.57024	1.60912	1.4518	1	1.58995	1.59005	1.44573
ID=Ap.00g007340	tig00122202	387403	388879	1.38387	1.57024	1.60912	1.4518	1	1.58995	1.59005	1.44573
ID=Ap.00g007350	tig00122202	389206	391727	1.38387	1.57024	1.60912	1.4518	1	1.58995	1.59005	1.44573
ID=Ap.00g007360	tig00122202	393950	397566	1.38387	1.57024	1.60912	1.4518	1	1.58995	1.59005	1.44573
ID=Ap.00g007370	tig00122202	399693	408840	1.38387	1.57024	1.60912	1.4518	1	1.58995	1.59005	1.44573
ID=Ap.00g007380	tig00122202	410192	410641	1.38387	1.57024	1.60912	1.4518	1	1.58995	1.59005	1.44573
ID=Ap.00g007390	tig00122202	412148	418616	1.38387	1.57024	1.60912	1.4518	1	1.58995	1.59005	1.44573
ID=Ap.00g007400	tig00122202	419904	423192	1.38387	1.57024	1.60912	1.4518	1	1.58995	1.59005	1.44573
ID=Ap.00g007410	tig00122202	446325	446954	1.38387	1.57024	1.60912	1.4518	1	1.58995	1.59005	1.44573
ID=Ap.00g007420	tig00122202	447574	452603	1.38387	1.57024	1.60912	1.4518	1	1.58995	1.59005	1.44573
ID=Ap.00g007430	tig00122202	453910	464851	1.38387	1.57024	1.60912	1.4518	1	1.58995	1.59005	1.44573
ID=Ap.00g007440	tig00122202	466132	470645	1.38387	1.57024	1.60912	1.4518	1	1.58995	1	1.44573
ID=Ap.00g007450	tig00122202	473539	473847	1.38387	1.57024	1.60912	1.4518	1	1.58995	1	1.44573
ID=Ap.00g007460	tig00122202	475614	475935	1.38387	1.57024	1.60912	1.4518	1	1.58995	1	1.44573
ID=Ap.00g007470	tig00122202	482143	484763	1.38387	1.57024	1.60912	1.4518	1	1.58995	1	1.44573
ID=Ap.00g007480	tig00122202	489041	493472	1.38387	1.57024	1.60912	1.4518	1	1.58995	1	1.44573
ID=Ap.00g007490	tig00122202	503811	504684	1.38387	1.57024	1.60912	1.4518	1	1.58995	1	1.44573
ID=Ap.00g007500	tig00122202	509049	516727	1.38387	1.57024	1.60912	1.4518	1.52032	1.58995	1.68982	1.44573
ID=Ap.00g007510	tig00122202	519496	522428	1.38387	1.57024	1.60912	1.4518	1.52032	1.58995	1.68982	1.44573
ID=Ap.00g007520	tig00122202	532012	532347	1.38387	1.57024	1.60912	1.4518	1.52032	1.58995	1.68982	1.44573
ID=Ap.00g007530	tig00122202	534643	536484	1.38387	1.57024	1.60912	1.4518	1.52032	1.58995	1.68982	1.44573
ID=Ap.00g007540	tig00122202	538669	544307	1.38387	1.57024	1.60912	1.4518	1.52032	1.58995	1.68982	1.44573
ID=Ap.00g007550	tig00122202	550187	555129	1.38387	1.57024	1.60912	1.4518	1.52032	1	1.68982	1.44573
ID=Ap.00g007560	tig00122202	558107	558754	1.38387	1.57024	1.60912	1.4518	1.52032	1	1.68982	1.44573
ID=Ap.00g007570	tig00122202	568256	568717	1.38387	1.57024	1.60912	1.4518	1.52032	1	1.68982	1.44573
ID=Ap.00g007580	tig00122202	574656	575600	1.38387	1.57024	1.60912	1.4518	1.52032	1	1.68982	1.44573
ID=Ap.00g007590	tig00122202	580200	594500	1.38387	1.57024	1.60912	1.4518	1.52032	1	1.68982	1.44573
ID=Ap.00g007600	tig00122202	611080	613649	1.38387	1.57024	1.60912	1.4518	1.52032	1.56075	1.68982	1.44573
ID=Ap.00g007610	tig00122202	626362	627595	1.38387	1.57024	1.60912	1.4518	1.52032	1.56075	1.68982	1.44573
ID=Ap.00g007620	tig00122202	631120	633072	1.38387	1.57024	1.60912	1.4518	1.52032	1.56075	1.68982	1.44573
ID=Ap.00g007630	tig00122202	636383	637531	1.38387	1.57024	1.60912	1.4518	1.52032	1.56075	1.68982	1.44573
ID=Ap.00g007640	tig00122202	638140	638852	1.38387	1.57024	1.60912	1.4518	1.52032	1.56075	1.68982	1.44573
ID=Ap.00g007650	tig00122202	643866	649233	1.38387	1.57024	1.60912	1.4518	1.52032	1.56075	1.68982	1.44573
ID=Ap.00g007660	tig00122202	654397	667664	1.38387	1.57024	1.60912	1.4518	1.52032	1.56075	1.68982	1.44573
ID=Ap.00g007670	tig00122202	673766	683011	1.38387	1.57024	1.60912	1.4518	1.52032	1.56075	1.68982	1.44573
ID=Ap.00g007680	tig00122202	686630	688076	1.38387	1.57024	1.60912	1.4518	1.52032	1.56075	1.68982	1.44573
ID=Ap.00g007690	tig00122202	693735	696771	1.38387	1.57024	1.60912	1.4518	1.52032	1.56075	1.68982	1.44573
ID=Ap.00g007700	tig00122202	703410	705902	1.38387	1.57024	1.60912	1.4518	1.52032	1.56075	1.68982	1.44573
ID=Ap.00g007710	tig00122202	707251	708367	1.38387	1.57024	1.60912	1.4518	1.52032	1.56075	1.68982	1.44573
ID=Ap.00g007720	tig00122202	708485	709542	1.38387	1.57024	1.60912	1.4518	1.52032	1.56075	1.68982	1.44573
ID=Ap.00g007730	tig00122202	710224	714383	1.38387	1.57024	1.60912	1.4518	1.52032	1.56075	1.68982	1.44573
ID=Ap.00g007740	tig00122202	719300	722605	1.38387	1.57024	1.60912	1.4518	1.52032	1.56075	1.68982	1.44573
ID=Ap.00g007750	tig00122202	728969	735273	1.38387	1.57024	1.60912	1.4518	1.52032	1.56075	1.68982	1.44573
ID=Ap.00g007760	tig00122202	737330	741385	1.38387	1.57024	1.60912	1.4518	1.52032	1.56075	1.68982	1.44573
ID=Ap.00g007770	tig00122202	746801	749930	1.38387	1.57024	1.60912	1.4518	1.52032	1.56075	1.68982	1.44573
ID=Ap.00g007780	tig00122202	752510	754520	1.38387	1.57024	1.60912	1.4518	1.52032	1.56075	1.68982	1.44573
ID=Ap.00g007790	tig00122202	756006	757416	1.38387	1.57024	1.60912	1.4518	1.52032	1.56075	1.68982	1.44573
ID=Ap.00g007800	tig00122202	777255	780267	1.38387	1.57024	1.60912	1.4518	1.52032	1.56075	1.68982	1.44573
ID=Ap.00g007810	tig00122202	781700	785516	1.38387	1.57024	1.60912	1.4518	1.52032	1.56075	1.68982	1.44573
ID=Ap.00g007820	tig00122202	794089	810804	1.38387	1.57024	1.60912	1.4518	1.52032	1.56075	1.68982	1.44573
ID=Ap.00g007830	tig00122202	820033	821454	1.38387	1.57024	1.60912	1.4518	1.52032	1.56075	1.68982	1.44573
ID=Ap.00g007840	tig00122202	838213	842274	1.38387	1.57024	1.60912	1.4518	1.52032	1.56075	1.68982	1.44573
ID=Ap.00g007850	tig00122202	844683	849557	1.38387	1.57024	1.60912	1.4518	1.52032	1.56075	1.68982	1.44573
ID=Ap.00g007860	tig00122202	851249	855084	1.38387	1.57024	1.60912	1.4518	1.52032	1.56075	1.68982	1.44573
ID=Ap.00g007870	tig00122202	878425	879474	1.38387	1.57024	1.60912	1.4518	1.52032	1.56075	1.68982	1.44573
ID=Ap.00g007880	tig00123435	1291	2235	1.46837	1	2.15192	1	1.38081	1.38823	2.01255	1.45977
ID=Ap.00g007890	tig00123435	9061	9698	1.46837	1	2.15192	1	1.38081	1.38823	2.01255	1.45977
ID=Ap.00g007900	tig00123435	24173	32766	1.46837	1	2.15192	1	1.38081	1.38823	2.01255	1.45977
ID=Ap.00g007910	tig00123435	34079	35620	1.46837	1	2.15192	1	1.38081	1.38823	2.01255	1.45977
ID=Ap.00g007920	tig00123435	45240	45617	1.46837	1	1	1	1.38081	1.38823	1	1.45977
ID=Ap.00g007930	tig00123435	46210	46707	1.46837	1	1	1	1.38081	1.38823	1	1.45977
ID=Ap.00g007940	tig00123435	52241	53034	1.46837	1	1	1	1.38081	1.38823	1	1.45977
ID=Ap.00g007950	tig00123435	55826	59484	1.46837	1	1	1	1.38081	1.38823	1	1.45977
ID=Ap.00g007960	tig00123435	69473	70401	1.46837	1	1	1	1.38081	1.38823	1	1.45977
ID=Ap.00g007970	tig00123435	74567	75505	1.46837	1	1	1	1.38081	1.38823	1	1.45977
ID=Ap.00g007980	tig00011825	10188	18166	1.92071	2.98168	2.2972	2.26532	2.10299	2.96177	2.36777	1.39254
ID=Ap.00g007990	tig00011825	36744	37743	1.92071	2.98168	2.2972	2.26532	2.10299	2.96177	2.36777	1.39254
ID=Ap.00g008000	tig00011825	65014	65673	1.92071	2.98168	2.2972	2.26532	2.10299	2.96177	1	1.39254
ID=Ap.00g008010	tig00011825	65721	66986	1.92071	2.98168	2.2972	2.26532	2.10299	2.96177	1	1.39254
ID=Ap.00g008020	tig00011825	68668	68925	1.92071	2.98168	2.2972	2.26532	2.10299	2.96177	1	1.39254
ID=Ap.00g008030	tig00011825	69165	70473	1.92071	2.98168	2.2972	2.26532	2.10299	2.96177	1	1.39254
ID=Ap.00g008040	tig00011825	70510	71217	1.92071	2.98168	2.2972	2.26532	2.10299	2.96177	1	1.39254
ID=Ap.00g008050	tig00011825	85592	86001	1.92071	2.98168	2.2972	2.26532	2.10299	2.96177	1	1.39254
ID=Ap.00g008060	tig00011825	95680	96499	1.92071	2.98168	2.2972	2.26532	2.10299	2.96177	1	1.39254
ID=Ap.00g008070	tig00018807	14641	14803	1	1.51058	1.62046	1.4076	1	1.50846	1.38213	1.34149
ID=Ap.00g008080	tig00018807	24896	27681	1	1.51058	1.62046	1.4076	1	1.50846	1.38213	1.34149
ID=Ap.00g008090	tig00018807	51046	53974	1	1.51058	1.62046	1.4076	1	1.50846	1.38213	1.34149
ID=Ap.00g008100	tig00018807	55151	55423	1	1.51058	1.62046	1.4076	1	1.50846	1.38213	1.34149
ID=Ap.00g008110	tig00018807	79177	85378	1	1.51058	1.62046	1.4076	1	1.50846	1.38213	1.34149
ID=Ap.00g008120	tig00018807	86278	87534	1	1.51058	1.62046	1.4076	1	1.50846	1.38213	1.34149
ID=Ap.00g008130	tig00018807	89668	90042	1	1.51058	1.62046	1.4076	1	1.50846	1.38213	1.34149
ID=Ap.00g008140	tig00018807	99177	99425	1.4501	1.51058	1.62046	1.4076	1.87738	1.50846	1.38213	1.34149
ID=Ap.00g008150	tig00018807	108385	109876	1.4501	1.51058	1.62046	1.4076	1.87738	1.50846	1.38213	1.34149
ID=Ap.00g008160	tig00018807	117585	118760	1.4501	1.51058	1.62046	1.4076	1.87738	1.50846	1.38213	1.34149
ID=Ap.00g008170	tig00018807	148974	149503	1.4501	1.51058	1.62046	1.4076	1.87738	1.50846	1.38213	1.34149
ID=Ap.00g008180	tig00018807	152303	152824	1.4501	1.51058	1.62046	1.4076	1.87738	1.50846	1.38213	1.34149
ID=Ap.00g008190	tig00018807	159693	173572	1.4501	1.51058	1.62046	1.4076	1.87738	1.50846	1.38213	1.34149
ID=Ap.00g008200	tig00124505	15297	16400	1.571	1	1	1	1	1	1	1
ID=Ap.00g008210	tig00124505	19357	22937	1.571	1	1	1	1	1	1	1
ID=Ap.00g008220	tig00122151	1194	5091	1	1.41952	1.41984	1	1.36513	1.28729	1.29286	1
ID=Ap.00g008230	tig00122151	9634	15496	1	1.41952	1.41984	1	1.36513	1.28729	1.29286	1
ID=Ap.00g008240	tig00122151	16822	22938	1	1.41952	1.41984	1	1.36513	1.28729	1.29286	1
ID=Ap.00g008250	tig00122151	23571	33543	1	1.41952	1.41984	1	1.36513	1.28729	1.29286	1
ID=Ap.00g008260	tig00122151	34898	41404	1	1.41952	1.41984	1	1.36513	1.28729	1.29286	1
ID=Ap.00g008270	tig00122151	44333	50429	1	1.41952	1.41984	1	1.36513	1.28729	1.29286	1
ID=Ap.00g008280	tig00122151	54805	59835	1	1.41952	1.41984	1	1.36513	1.28729	1.29286	1
ID=Ap.00g008290	tig00122151	63240	68669	1	1.41952	1.41984	1	1.36513	1.28729	1.29286	1
ID=Ap.00g008300	tig00122151	73626	77430	1	1.41952	1.41984	1	1.36513	1.28729	1.29286	1
ID=Ap.00g008310	tig00122151	83774	84155	1	1.41952	1.41984	1	1.36513	1.28729	1.29286	1
ID=Ap.00g008320	tig00122151	85506	93428	1	1.41952	1.41984	1	1.36513	1.28729	1.29286	1
ID=Ap.00g008330	tig00122151	97596	99610	1	1.41952	1.41984	1	1.36513	1.28729	1.29286	1
ID=Ap.00g008340	tig00122151	104072	107323	1	1.41952	1.41984	1	1.36513	1.28729	1.29286	1
ID=Ap.00g008350	tig00122151	110476	114073	1	1.41952	1.41984	1	1.36513	1.28729	1.29286	1
ID=Ap.00g008360	tig00122151	117644	128945	1	1.41952	1.41984	1	1.36513	1.28729	1.29286	1
ID=Ap.00g008370	tig00122151	133528	134055	1	1.41952	1.41984	1	1.36513	1.28729	1.29286	1
ID=Ap.00g008380	tig00122151	137486	149755	1	1.41952	1.41984	1	1.36513	1.28729	1.29286	1
ID=Ap.00g008390	tig00122151	152889	168226	1	1.41952	1.41984	1	1.36513	1.28729	1.29286	1
ID=Ap.00g008400	tig00000704	8857	9173	1.32865	1.42982	1.58782	1.44986	1.40996	1.48154	1.51861	1.48732
ID=Ap.00g008410	tig00000704	10440	15167	1.32865	1.42982	1.58782	1.44986	1.40996	1.48154	1.51861	1.48732
ID=Ap.00g008420	tig00000704	26375	31201	1.32865	1.42982	1.58782	1.44986	1.40996	1.48154	1.51861	1.48732
ID=Ap.00g008430	tig00000704	37959	39626	1.32865	1.42982	1.58782	1.44986	1.40996	1.48154	1.51861	1.48732
ID=Ap.00g008440	tig00000704	49333	68993	1.32865	1.42982	1.58782	1.44986	1.40996	1.48154	1.51861	1.48732
ID=Ap.00g008450	tig00000704	71665	74197	1.32865	1.42982	1.58782	1.44986	1.40996	1.48154	1.51861	1.48732
ID=Ap.00g008460	tig00000704	75594	86097	1.32865	1.42982	1.58782	1.44986	1.40996	1.48154	1.51861	1.48732
ID=Ap.00g008470	tig00000704	90642	92879	1.32865	1.42982	1.58782	1.44986	1.40996	1.48154	1.51861	1.48732
ID=Ap.00g008480	tig00000704	94657	99911	1.32865	1.42982	1.58782	1.44986	1.40996	1.48154	1.51861	1.48732
ID=Ap.00g008490	tig00000704	102250	116901	1.32865	1.42982	1.58782	1.44986	1.40996	1.48154	1.51861	1.48732
ID=Ap.00g008500	tig00000704	121045	142553	1.32865	1.42982	1.58782	1.44986	1.40996	1.48154	1.51861	1.48732
ID=Ap.00g008510	tig00000704	150275	165861	1.32865	1.42982	1.58782	1.44986	1.40996	1.48154	1.51861	1.48732
ID=Ap.00g008520	tig00000704	169898	178983	1.32865	1.42982	1.58782	1.44986	1.40996	1.48154	1.51861	1.48732
ID=Ap.00g008530	tig00000704	184268	189782	1.32865	1.42982	1.58782	1.44986	1.40996	1.48154	1.51861	1.48732
ID=Ap.00g008540	tig00000704	192165	196818	1.32865	1.42982	1.58782	1.44986	1.40996	1.48154	1.51861	1.48732
ID=Ap.00g008550	tig00000704	199322	204830	1.32865	1.42982	1.58782	1.44986	1.40996	1.48154	1.51861	1.48732
ID=Ap.00g008560	tig00000704	209225	217973	1.32865	1.42982	1.58782	1.44986	1.40996	1.48154	1.51861	1.48732
ID=Ap.00g008570	tig00000704	221281	225670	1.32865	1.42982	1.58782	1.44986	1.40996	1.48154	1.51861	1.48732
ID=Ap.00g008580	tig00000704	227368	228859	1.32865	1.42982	1.58782	1.44986	1.40996	1.48154	1.51861	1.48732
ID=Ap.00g008590	tig00000704	229649	230118	1.32865	1.42982	1.58782	1.44986	1.40996	1.48154	1.51861	1.48732
ID=Ap.00g008600	tig00000704	231258	231776	1.32865	1.42982	1.58782	1.44986	1.40996	1.48154	1.51861	1.48732
ID=Ap.00g008610	tig00000704	238481	240786	1.32865	1.42982	1.58782	1.44986	1.40996	1.48154	1.51861	1.48732
ID=Ap.00g008620	tig00000704	242300	243216	1.32865	1.42982	1.58782	1.44986	1.40996	1.48154	1.51861	1.48732
ID=Ap.00g008630	tig00000704	249707	252544	1.32865	1.42982	1.58782	1.44986	1.40996	1.48154	1.51861	1.48732
ID=Ap.00g008640	tig00000704	254670	255389	1.32865	1.42982	1.58782	1.44986	1.40996	1.48154	1.51861	1.48732
ID=Ap.00g008650	tig00000704	256578	257014	1.32865	1.42982	1.58782	1.44986	1.40996	1.48154	1.51861	1.48732
ID=Ap.00g008660	tig00000704	268993	281536	1.32865	1.42982	1.58782	1.44986	1.40996	1.48154	1.51861	1.48732
ID=Ap.00g008670	tig00000704	283296	284006	1.32865	1.42982	1.58782	1.44986	1.40996	1.48154	1.51861	1.48732
ID=Ap.00g008680	tig00000704	288278	293615	1.32865	1.42982	1.58782	1.44986	1.40996	1.48154	1.51861	1.48732
ID=Ap.00g008690	tig00000704	294902	297185	1.32865	1.42982	1.58782	1.44986	1.40996	1.48154	1.51861	1.48732
ID=Ap.00g008700	tig00000704	300169	305524	1.32865	1.42982	1.58782	1.44986	1.40996	1.48154	1.51861	1.48732
ID=Ap.00g008710	tig00000704	307740	314984	1.32865	1.42982	1.58782	1.44986	1.40996	1	1.51861	1.48732
ID=Ap.00g008720	tig00000704	317501	327314	1.32865	1.42982	1.58782	1	1.40996	1	1.51861	1.48732
ID=Ap.00g008730	tig00000704	329056	339435	1.32865	1.42982	1.58782	1	1.40996	1	1.51861	1.48732
ID=Ap.00g008740	tig00000704	343567	348977	1.32865	1.42982	1.58782	1	1.40996	1.73284	1.51861	1.48732
ID=Ap.00g008750	tig00000704	353975	357230	1.32865	1	1.58782	1	1.40996	1.73284	1	1.48732
ID=Ap.00g008760	tig00000704	359207	367324	1.32865	1	1.58782	1	1.40996	1.73284	1	1.48732
ID=Ap.00g008770	tig00000704	369007	372147	1.32865	1	1.58782	1	1.40996	1.73284	1	1.48732
ID=Ap.00g008780	tig00000704	373933	379013	1.32865	1	1.58782	1	1.40996	1.73284	1	1.48732
ID=Ap.00g008790	tig00000704	381176	387552	1.32865	1	1.58782	1	1.40996	1.73284	1	1.48732
ID=Ap.00g008800	tig00000704	388457	389899	1.32865	1	1.58782	1	1.40996	1.73284	1	1.48732
ID=Ap.00g008810	tig00000704	392579	393208	1.32865	1	1.58782	1	1.40996	1.73284	1	1.48732
ID=Ap.00g008820	tig00000704	402136	403110	1.32865	1	1.58782	1	1.40996	1.73284	1	1.48732
ID=Ap.00g008830	tig00000704	411145	422024	1.32865	1	1.58782	1	1.40996	1.73284	1.49486	1.48732
ID=Ap.00g008840	tig00000704	432743	433569	1.32865	1	1.58782	1	1.40996	1.73284	1.49486	1.48732
ID=Ap.00g008850	tig00000704	441489	441802	1.32865	1	1.58782	1.47911	1.40996	1.73284	1.49486	1.48732
ID=Ap.00g008860	tig00000704	448391	451590	1.32865	1.86497	1.58782	1.47911	1.40996	1.73284	1.49486	1.48732
ID=Ap.00g008870	tig00000704	453521	460855	1.32865	1.86497	1.58782	1.47911	1.40996	1.73284	1.49486	1.48732
ID=Ap.00g008880	tig00000704	475972	477906	1.32865	1.86497	1.58782	1.47911	1.40996	1.73284	1.49486	1.48732
ID=Ap.00g008890	tig00000704	482780	490145	1.32865	1.86497	1.58782	1.47911	1.40996	1.73284	1.49486	1.48732
ID=Ap.00g008900	tig00000704	492278	504000	1.32865	1.86497	1.58782	1.47911	1.40996	1.73284	1.49486	1.48732
ID=Ap.00g008910	tig00000704	506074	512288	1.32865	1.86497	1.58782	1.47911	1.40996	1.73284	1.49486	1.48732
ID=Ap.00g008920	tig00000704	513173	520044	1.32865	1.86497	1.58782	1.47911	1.40996	1.73284	1.49486	1.48732
ID=Ap.00g008930	tig00000704	523353	523889	1.32865	1.86497	1.58782	1.47911	1.40996	1	1.49486	1.48732
ID=Ap.00g008940	tig00000704	527994	539036	1.32865	1.86497	1.58782	1.47911	1.40996	1	1.49486	1.48732
ID=Ap.00g008950	tig00000704	541451	541868	1.32865	1.86497	1.58782	1.47911	1.40996	1	1.49486	1
ID=Ap.00g008960	tig00000704	549383	557019	1.32865	1.86497	1.58782	1.47911	1.40996	1.83375	1.49486	1
ID=Ap.00g008970	tig00000704	560888	562462	1.32865	1.86497	1.58782	1.47911	1.40996	1.83375	1.49486	1
ID=Ap.00g008980	tig00000704	569649	573230	1.32865	1.86497	1.58782	1.47911	1.40996	1.83375	1.49486	1
ID=Ap.00g008990	tig00000704	577123	593049	1.32865	1.86497	1.58782	1.47911	1.40996	1.83375	1.49486	0.349145
ID=Ap.00g009000	tig00000704	593970	600853	1.32865	1.46483	1.58782	1.47911	1.40996	0.388333	1.49486	0.349145
ID=Ap.00g009010	tig00000704	604065	607016	1.32865	1.46483	1.58782	1.47911	1.40996	1.51519	1.49486	1.43507
ID=Ap.00g009020	tig00000704	609214	615180	1.32865	1.46483	1.58782	1.47911	1.40996	1.51519	1.49486	1.43507
ID=Ap.00g009030	tig00000704	616588	618042	1.32865	1.46483	1.58782	1.47911	1.40996	1.51519	1.49486	1.43507
ID=Ap.00g009040	tig00000704	629223	631109	1.32865	1.46483	1.58782	1.47911	1.40996	1.51519	1.49486	1.43507
ID=Ap.00g009050	tig00000704	632142	642669	1.32865	1.46483	1.58782	1.47911	1.40996	1.51519	1.49486	1.43507
ID=Ap.00g009060	tig00000704	652520	653629	1.32865	1.46483	1.58782	1.47911	1.40996	1.51519	1.49486	1.43507
ID=Ap.00g009070	tig00000704	659931	661271	1.32865	1.46483	1.58782	1.47911	1.40996	1.51519	1.49486	1.43507
ID=Ap.00g009080	tig00000704	665892	671902	1.32865	1.46483	1.58782	1.47911	1.40996	1.51519	1.49486	1.43507
ID=Ap.00g009090	tig00000704	685119	693511	1.32865	1.46483	1.58782	1.47911	1.40996	1.51519	1.49486	1.43507
ID=Ap.00g009100	tig00000704	694304	696552	1.32865	1.46483	1.58782	1.47911	1.40996	1.51519	1.49486	1.43507
ID=Ap.00g009110	tig00000704	701933	703745	1.32865	1.46483	1.58782	1.47911	1.40996	1.51519	1.49486	1.43507
ID=Ap.00g009120	tig00000704	705300	709200	1.32865	1.46483	1.58782	1.47911	1.40996	1.51519	1.49486	1.43507
ID=Ap.00g009130	tig00000704	711795	712670	1.32865	1.46483	1.58782	1.47911	1.40996	1.51519	1.49486	1.43507
ID=Ap.00g009140	tig00000704	715121	717589	1.32865	1.46483	1.58782	1.47911	1.40996	1.51519	1.49486	1.43507
ID=Ap.00g009150	tig00000704	718006	720513	1.32865	1.46483	1.58782	1.47911	1.40996	1.51519	1.49486	1.43507
ID=Ap.00g009160	tig00000704	723375	724091	1.32865	1.46483	1.58782	1.47911	1.40996	1.51519	1.49486	1.43507
ID=Ap.00g009170	tig00000704	728884	732331	1.32865	1.46483	1.58782	1.47911	1.40996	1.51519	1.49486	1.43507
ID=Ap.00g009180	tig00000704	747880	754510	1.32865	1.46483	1.58782	1.47911	1.40996	1.51519	1.49486	1.43507
ID=Ap.00g009190	tig00000704	762366	769536	1.32865	1.46483	1.58782	1.47911	1.40996	1.51519	1.49486	1.43507
ID=Ap.00g009200	tig00000704	773114	779486	1.32865	1.46483	1.58782	1.47911	1.40996	1.51519	1.49486	1.43507
ID=Ap.00g009210	tig00000704	788063	797512	1.32865	1.46483	1.58782	1.47911	1.40996	1.51519	1.49486	1.43507
ID=Ap.00g009220	tig00000704	805407	812597	1.32865	1.46483	1.58782	1.47911	1.40996	1.51519	1.49486	1.43507
ID=Ap.00g009230	tig00000704	820754	821043	1.32865	1.46483	1.58782	1.47911	1.40996	1.51519	1.49486	1.43507
ID=Ap.00g009240	tig00000704	822897	823661	1.32865	1.46483	1.58782	1.47911	1.40996	1.51519	1.49486	1.43507
ID=Ap.00g009250	tig00000704	829234	835566	1.32865	1.46483	1.58782	1.47911	1.40996	1.51519	1.49486	1.43507
ID=Ap.00g009260	tig00000704	840206	840919	1.32865	1.46483	1.58782	1.47911	1.40996	1.51519	1.49486	1.43507
ID=Ap.00g009270	tig00000704	843653	846908	1.32865	1.46483	1.58782	1.47911	1.40996	1.51519	1.49486	1.43507
ID=Ap.00g009280	tig00000704	847647	847916	1.32865	1.46483	1.58782	1.47911	1.40996	1.51519	1.49486	1.43507
ID=Ap.00g009290	tig00000704	848738	853781	1.32865	1.46483	1.58782	1.47911	1.40996	1.51519	1.49486	1.43507
ID=Ap.00g009300	tig00000704	854773	855120	1.32865	1.46483	1.58782	1.47911	1.40996	1.51519	1.49486	1.43507
ID=Ap.00g009310	tig00000704	861080	863948	1.32865	1.46483	1.58782	1.47911	1.40996	1.51519	1.49486	1.43507
ID=Ap.00g009320	tig00000704	866090	869453	1.32865	1.46483	1.58782	1.47911	1.40996	1.51519	1.49486	1.43507
ID=Ap.00g009330	tig00000704	870175	876240	1.32865	1.46483	1.58782	1.47911	1.40996	1.51519	1.49486	1.43507
ID=Ap.00g009340	tig00000704	878877	880370	1.32865	1.46483	1.58782	1.47911	1.40996	1.51519	1.49486	1.43507
ID=Ap.00g009350	tig00000704	881871	889740	1.32865	1.46483	1.58782	1.47911	1.40996	1.51519	1.49486	1.43507
ID=Ap.00g009360	tig00000704	896324	897617	1.32865	1.46483	1.58782	1.47911	1.40996	1.51519	1.49486	1.43507
ID=Ap.00g009370	tig00000704	898613	902789	1.32865	1.46483	1.58782	1.47911	1.40996	1.51519	1.49486	1.43507
ID=Ap.00g009380	tig00000704	906784	907941	1.32865	1.46483	1.58782	1.47911	1.40996	1.51519	1.49486	1.43507
ID=Ap.00g009390	tig00000704	910033	914111	1.32865	1.46483	1.58782	1.47911	1.40996	1	1.49486	1
ID=Ap.00g009400	tig00000704	915196	923089	1.32865	1.46483	1.58782	1.47911	1.40996	1	1.49486	1
ID=Ap.00g009410	tig00000704	924770	930925	1.32865	1.46483	1.58782	1.47911	1.40996	1	1.49486	1
ID=Ap.00g009420	tig00000704	932823	942205	1.32865	1.46483	1.58782	1.47911	1.40996	1	1.49486	1
ID=Ap.00g009430	tig00000704	945208	952526	1.32865	1.46483	1.58782	1.47911	1.40996	1	1.49486	1
ID=Ap.00g009440	tig00000704	953887	964294	1.32865	1.46483	1.58782	1.47911	1.40996	1.71669	1.49486	1.49203
ID=Ap.00g009450	tig00000704	966564	981509	1.32865	1.46483	1.58782	1.47911	1.40996	1.71669	1.49486	1.49203
ID=Ap.00g009460	tig00000704	983443	987178	1.32865	1.46483	1.58782	1.47911	1.40996	1.71669	1.49486	1.49203
ID=Ap.00g009470	tig00000704	989950	996362	1.32865	1.46483	1.58782	1.47911	1.40996	1.71669	1.49486	1.49203
ID=Ap.00g009480	tig00000704	997059	1000705	1.32865	1.46483	1.58782	1.47911	1.40996	1.71669	1.49486	1.49203
ID=Ap.00g009490	tig00000704	1005268	1010486	1.32865	1.46483	1.58782	1.47911	1.40996	1.71669	1.49486	1.49203
ID=Ap.00g009500	tig00000704	1012886	1019687	1.32865	1.46483	1.58782	1.47911	1.40996	1.71669	1.49486	1.49203
ID=Ap.00g009510	tig00000704	1021015	1029887	1.32865	1.46483	1.58782	1.47911	1.40996	1	1.49486	1.49203
ID=Ap.00g009520	tig00000704	1032495	1037184	1.32865	1.46483	1.58782	1.47911	1.40996	1	1.49486	1.49203
ID=Ap.00g009530	tig00000704	1039288	1040040	1.32865	1.46483	1.58782	1.47911	1.40996	1	1.49486	1.49203
ID=Ap.00g009540	tig00000704	1041998	1045522	1.32865	1.46483	1.58782	1.47911	1.40996	1	1.49486	1.49203
ID=Ap.00g009550	tig00000704	1046795	1072206	1.32865	1.46483	1.58782	1.47911	1.40996	1.52369	1.49486	1.49203
ID=Ap.00g009560	tig00000704	1073870	1080923	1.32865	1.46483	1.58782	1.47911	1.40996	1.52369	1.49486	1.49203
ID=Ap.00g009570	tig00000704	1087660	1096052	1.32865	1.46483	1.58782	1.47911	1.40996	1.52369	1.49486	1.49203
ID=Ap.00g009580	tig00000704	1104397	1115711	1.32865	1.46483	1.58782	1.47911	1.40996	1.52369	1.49486	1.49203
ID=Ap.00g009590	tig00000704	1120797	1127327	1.32865	1.46483	1.58782	1.47911	1.40996	1.52369	1.49486	1.49203
ID=Ap.00g009600	tig00000704	1128541	1132381	1.32865	1.46483	1.58782	1.47911	1.40996	1.52369	1.49486	1.49203
ID=Ap.00g009610	tig00000704	1135924	1144865	1.32865	1.46483	1.58782	1.47911	1.40996	1.52369	1.49486	1.49203
ID=Ap.00g009620	tig00000704	1152442	1166556	1.32865	1.46483	1.58782	1.47911	1.40996	1.52369	1.49486	1.49203
ID=Ap.00g009630	tig00000704	1167919	1183798	1.32865	1.46483	1.58782	1.47911	1.40996	1.52369	1.49486	1.49203
ID=Ap.00g009640	tig00000704	1186559	1196321	1.32865	1.46483	1.58782	1.47911	1.40996	1.52369	1.49486	1.49203
ID=Ap.00g009650	tig00000704	1197645	1204669	1.32865	1.46483	1.58782	1.47911	1.40996	1.52369	1.49486	1.49203
ID=Ap.00g009660	tig00000704	1206674	1217345	1.32865	1.46483	1.58782	1.47911	1.40996	1.52369	1.49486	1.49203
ID=Ap.00g009670	tig00000704	1219565	1224885	1.32865	1.46483	1.58782	1.47911	1.40996	1.52369	1.49486	1.49203
ID=Ap.00g009680	tig00000704	1229271	1240306	1.32865	1.46483	1.58782	1.47911	1.40996	1.52369	1.49486	1.49203
ID=Ap.00g009690	tig00000704	1244607	1252167	1.32865	1	1.58782	1.47911	1.40996	1.52369	1.49486	1.49203
ID=Ap.00g009700	tig00000704	1254280	1259705	1.32865	1	1.58782	1.47911	1.40996	1.52369	1.49486	1.49203
ID=Ap.00g009710	tig00000704	1262487	1267838	1.32865	1	1.58782	1.47911	1.40996	1.52369	1.49486	1.49203
ID=Ap.00g009720	tig00000704	1269234	1269515	1.32865	1	1.58782	1.47911	1.40996	1.52369	1.49486	1.49203
ID=Ap.00g009730	tig00000704	1269959	1271018	1.32865	1	1.58782	1.47911	1.40996	1.52369	1.49486	1.49203
ID=Ap.00g009740	tig00000704	1271245	1271523	1.32865	1	1.58782	1.47911	1.40996	1.52369	1.49486	1.49203
ID=Ap.00g009750	tig00000704	1272520	1273155	1.32865	1	1.58782	1.47911	1.40996	1.52369	1.49486	1.49203
ID=Ap.00g009760	tig00000704	1275021	1275317	1.32865	1	1.58782	1.47911	1.40996	1.52369	1.49486	1.49203
ID=Ap.00g009770	tig00000704	1279078	1282560	1.32865	1	1.58782	1.47911	1.40996	1.52369	1.49486	1.49203
ID=Ap.00g009780	tig00000704	1286819	1296392	1.32865	1	1.58782	1.47911	1.40996	1.52369	1.49486	1.49203
ID=Ap.00g009790	tig00000704	1297455	1302981	1.32865	1	1.58782	1.47911	1.40996	1.52369	1.49486	1.49203
ID=Ap.00g009800	tig00000704	1308603	1313144	1.32865	1	1.58782	1.47911	1.40996	1.52369	1.49486	1
ID=Ap.00g009810	tig00000704	1316191	1316765	1.32865	1	1.58782	1.47911	1.40996	1.52369	1.49486	1
ID=Ap.00g009820	tig00000704	1318908	1327618	1.32865	1	1.58782	1.47911	1.40996	1.52369	1.49486	1
ID=Ap.00g009830	tig00000704	1339420	1341715	1.32865	1.68827	1.58782	1.47911	1.40996	1.52369	1.49486	1
ID=Ap.00g009840	tig00000704	1344895	1346409	1.32865	1.68827	1.58782	1.47911	1.40996	1.52369	1.49486	1
ID=Ap.00g009850	tig00000704	1351421	1360561	1.32865	1.68827	1.58782	1.47911	1.40996	1.52369	1.49486	1.5994
ID=Ap.00g009860	tig00000704	1361714	1366786	1.32865	1.68827	1.58782	1.47911	1.40996	1.52369	1.49486	1.5994
ID=Ap.00g009870	tig00000704	1370836	1380546	1.32865	1.68827	1.58782	1.47911	1.40996	1.52369	1.49486	1.5994
ID=Ap.00g009880	tig00000704	1381835	1386637	1.32865	1.68827	1.58782	1.47911	1.40996	1.52369	1.49486	1.5994
ID=Ap.00g009890	tig00000704	1388774	1400806	1.32865	1.68827	1.58782	1.47911	1.40996	1.52369	1.49486	1.5994
ID=Ap.00g009900	tig00000704	1404473	1407957	1.32865	1.68827	1.58782	1.47911	1.40996	1.52369	1.49486	1.5994
ID=Ap.00g009910	tig00000704	1409228	1422879	1.32865	1.68827	1.58782	1.47911	1.40996	1.52369	1.49486	1.5994
ID=Ap.00g009920	tig00000704	1424859	1432529	1.32865	1.68827	1.58782	1.47911	1.40996	1.52369	1.49486	1.5994
ID=Ap.00g009930	tig00000704	1435081	1435368	1.32865	1.68827	1.58782	1.47911	1.40996	1.52369	1.49486	1.5994
ID=Ap.00g009940	tig00000704	1441051	1447881	1.32865	1.68827	1.58782	1.47911	1.40996	1.52369	1.49486	1.5994
ID=Ap.00g009950	tig00000704	1451214	1464031	1.32865	1.68827	1.58782	1.47911	1.40996	1.52369	1.49486	1.5994
ID=Ap.00g009960	tig00000704	1466469	1474107	1.32865	1.68827	1.58782	1.47911	1.40996	1.52369	1.49486	1.5994
ID=Ap.00g009970	tig00000704	1476244	1490061	1.32865	1.68827	1.58782	1.47911	1.40996	1.52369	1.49486	1.5994
ID=Ap.00g009980	tig00000704	1491257	1504480	1	1	1.58782	1.47911	1	1.52369	1.49486	1.5994
ID=Ap.00g009990	tig00000704	1507936	1512025	1	1	1.58782	1.47911	1	1.52369	1.49486	1.5994
ID=Ap.00g010000	tig00000704	1514269	1520434	1	1	1.58782	1.47911	1	1.52369	1.49486	1.5994
ID=Ap.00g010010	tig00000704	1528463	1561127	1	1	1.58782	1.47911	1	1.52369	1.49486	1.5994
ID=Ap.00g010020	tig00000704	1563353	1570398	1.33304	1	1.58782	1.47911	1	1.52369	1	1
ID=Ap.00g010030	tig00000704	1575120	1577292	1.33304	1	1.58782	1.47911	1	1.52369	1	1
ID=Ap.00g010040	tig00000704	1578297	1584393	1.33304	1	1.58782	1.47911	1	1.52369	1	1
ID=Ap.00g010050	tig00000704	1590213	1593628	1.33304	1	1.58782	1.47911	1	1.52369	1.50997	1
ID=Ap.00g010060	tig00000704	1597359	1601587	1.33304	1.88811	1.58782	1.47911	1	1.52369	1.50997	1
ID=Ap.00g010070	tig00000704	1602925	1618617	1.33304	1.88811	1.58782	1.47911	1	1.52369	1.50997	1
ID=Ap.00g010080	tig00000704	1623622	1642381	1.33304	1	1.58782	1.47911	1	1.52369	1.50997	1
ID=Ap.00g010090	tig00000704	1643649	1645189	1.33304	1	1.58782	1.47911	1	1.52369	1.45851	1
ID=Ap.00g010100	tig00000704	1653752	1659610	1.33304	1.44055	1.58782	1.47911	1.45427	1.52369	1.45851	1.49689
ID=Ap.00g010110	tig00000704	1673033	1675115	1.33304	1.44055	1.58782	1.47911	1.45427	1.52369	1.45851	1.49689
ID=Ap.00g010120	tig00000704	1676305	1684429	1.33304	1.44055	1.58782	1.47911	1.45427	1.52369	1.45851	1.49689
ID=Ap.00g010130	tig00000704	1690996	1691424	1.33304	1.44055	1.58782	1.47911	1.45427	1.52369	1.45851	1.49689
ID=Ap.00g010140	tig00000704	1695106	1701709	1.33304	1.44055	1.58782	1.47911	1.45427	1.52369	1.45851	1.49689
ID=Ap.00g010150	tig00000704	1711562	1716052	1.33304	1.44055	1.58782	1.47911	1.45427	1.52369	1.45851	1.49689
ID=Ap.00g010160	tig00000704	1720951	1723196	1.33304	1.44055	1.58782	1.47911	1.45427	1.52369	1.45851	1.49689
ID=Ap.00g010170	tig00000704	1725682	1732075	1.33304	1.44055	1.58782	1.47911	1.45427	1.52369	1.45851	1.49689
ID=Ap.00g010180	tig00000704	1735939	1736166	1.33304	1.44055	1.58782	1.47911	1.45427	1.52369	1.45851	1.49689
ID=Ap.00g010190	tig00000704	1737165	1746725	1.33304	1.44055	1.58782	1.47911	1.45427	1.52369	1.45851	1.49689
ID=Ap.00g010200	tig00000704	1747753	1750837	1.33304	1.44055	1.58782	1.47911	1.45427	1.52369	1.45851	1.49689
ID=Ap.00g010210	tig00000704	1760806	1762359	1.33304	1.44055	1.58782	1.47911	1.45427	1.52369	1.45851	1.49689
ID=Ap.00g010220	tig00000704	1781888	1782950	1.33304	1.44055	1.58782	1.47911	1.45427	1.52369	1.45851	1.49689
ID=Ap.00g010230	tig00000704	1791091	1796468	1.33304	1.44055	1.58782	1.47911	1.45427	1.52369	1.45851	1.49689
ID=Ap.00g010240	tig00000704	1798123	1806520	1.33304	1.44055	1.58782	1.47911	1.45427	1.52369	1.45851	1.49689
ID=Ap.00g010250	tig00000704	1812903	1816156	1.33304	1.44055	1.58782	1.47911	1.45427	1	1.45851	1.49689
ID=Ap.00g010260	tig00000704	1828950	1858648	1.33304	1.44055	1.58782	1.47911	1.45427	2.00224	1.45851	1.49689
ID=Ap.00g010270	tig00000704	1861778	1865326	1.33304	1.44055	1.58782	1.47911	1.45427	2.00224	1.45851	1.49689
ID=Ap.00g010280	tig00000704	1872620	1882405	1.33304	1.44055	1.58782	1.47911	1.45427	2.00224	1.45851	1.49689
ID=Ap.00g010290	tig00000704	1884206	1895638	1.33304	1.44055	1.58782	1.47911	1.45427	2.00224	1.45851	1.49689
ID=Ap.00g010300	tig00000704	1903447	1908494	1.33304	1.44055	1.58782	1	1.45427	1	1.45851	1.49689
ID=Ap.00g010310	tig00000704	1913779	1918862	1.33304	1.44055	1.58782	1	1	1	1.45851	1.49689
ID=Ap.00g010320	tig00000704	1938701	1940245	1.3182	1.49221	1	1.44452	1	1	1.45851	1.49689
ID=Ap.00g010330	tig00000704	1945844	1947725	1.3182	1.49221	1.57917	1.44452	1	1	1.45851	1.49689
ID=Ap.00g010340	tig00000704	1949820	1957833	1.3182	1.49221	1.57917	1.44452	1.5401	1.91765	1.45851	1.49689
ID=Ap.00g010350	tig00000704	1967251	1969678	1.3182	1.49221	1.57917	1.44452	1.5401	1.91765	1.45851	1.49689
ID=Ap.00g010360	tig00000704	1971822	1974898	1.3182	1.49221	1.57917	1.44452	1.5401	1.91765	1.45851	1.49689
ID=Ap.00g010370	tig00000704	1985879	1986559	1.3182	1.49221	1.57917	1.44452	1.5401	1	1.45851	1.49689
ID=Ap.00g010380	tig00000704	1989330	1989539	1.3182	1.49221	1.57917	1.44452	1.5401	1	1.45851	1.49689
ID=Ap.00g010390	tig00000704	1991011	1995570	1.3182	1.49221	1.57917	1.44452	1.5401	1	1.45851	1.49689
ID=Ap.00g010400	tig00000704	1997957	1998427	1.3182	1.49221	1.57917	1.44452	1.5401	1	1.45851	1.49689
ID=Ap.00g010410	tig00000704	2000643	2004469	1.3182	1.49221	1.57917	1.44452	1.5401	1	1.45851	1.49689
ID=Ap.00g010420	tig00000704	2005804	2010933	1.3182	1.49221	1.57917	1.44452	1.5401	1	1.45851	1.49689
ID=Ap.00g010430	tig00000704	2014496	2023248	1.3182	1.49221	1.57917	1.44452	1.5401	1	1.45851	1.49689
ID=Ap.00g010440	tig00000704	2024953	2028205	1.3182	1.49221	1.57917	1.44452	1.5401	1.44421	1.45851	1.49689
ID=Ap.00g010450	tig00000704	2030503	2034132	1.3182	1.49221	1.57917	1.44452	1.5401	1.44421	1.45851	1.49689
ID=Ap.00g010460	tig00000704	2035293	2049886	1.3182	1.49221	1.57917	1.44452	1.5401	1.44421	1.45851	1.49689
ID=Ap.00g010470	tig00000704	2052622	2054222	1.3182	1.49221	1.57917	1.44452	1.5401	1.44421	1.45851	1.49689
ID=Ap.00g010480	tig00000704	2057229	2065747	1.3182	1.49221	1.57917	1.44452	1.5401	1.44421	1.45851	1.49689
ID=Ap.00g010490	tig00000704	2068099	2069211	1.3182	1.49221	1.57917	1.44452	1.5401	1.44421	1.45851	1.49689
ID=Ap.00g010500	tig00000704	2071990	2078792	1.3182	1.49221	1.57917	1.44452	1.5401	1.44421	1.45851	1.49689
ID=Ap.00g010510	tig00000704	2094703	2095005	1.3182	1.49221	1.57917	1.44452	1.5401	1.44421	1.45851	1.49689
ID=Ap.00g010520	tig00000704	2104893	2107715	1.3182	1.49221	1.57917	1.44452	1.5401	1.44421	1.45851	1.49689
ID=Ap.00g010530	tig00000704	2111252	2113099	1.3182	1.49221	1.57917	1.44452	1.5401	1.44421	1.45851	1.49689
ID=Ap.00g010540	tig00000704	2112045	2116418	1.3182	1.49221	1.57917	1.44452	1.5401	1.44421	1.45851	1.49689
ID=Ap.00g010550	tig00000704	2125387	2129035	1.3182	1.49221	1.57917	1.44452	1.5401	1.44421	1.45851	1.49689
ID=Ap.00g010560	tig00000704	2129322	2138300	1.3182	1.49221	1.57917	1.44452	1.5401	1.44421	1.45851	1.49689
ID=Ap.00g010570	tig00000704	2140808	2155794	1.3182	1.49221	1.57917	1.44452	1.5401	1.44421	1.45851	1.49689
ID=Ap.00g010580	tig00000704	2158653	2163906	1.3182	1.49221	1.57917	1.44452	1.5401	1.44421	1.45851	1.49689
ID=Ap.00g010590	tig00000704	2173281	2183127	1.3182	1.49221	1.57917	1.44452	1.5401	1.44421	1.45851	1.49689
ID=Ap.00g010600	tig00000704	2193047	2194101	1.3182	1.49221	1.57917	1.44452	1.5401	1.44421	1.45851	1.49689
ID=Ap.00g010610	tig00000704	2197382	2198741	1.3182	1.49221	1.57917	1.44452	1.5401	1.44421	1.45851	1.49689
ID=Ap.00g010620	tig00000704	2203507	2205612	1.3182	1.49221	1.57917	1.44452	1.5401	1.44421	1.45851	1.49689
ID=Ap.00g010630	tig00000704	2206766	2208523	1.3182	1.49221	1.57917	1.44452	1.5401	1.44421	1.45851	1.49689
ID=Ap.00g010640	tig00000704	2209643	2214560	1.3182	1.49221	1.57917	1.44452	1.5401	1.44421	1.45851	1.49689
ID=Ap.00g010650	tig00000704	2216201	2220120	1.3182	1.49221	1.57917	1.44452	1.5401	1.44421	1.45851	1.49689
ID=Ap.00g010660	tig00000704	2222948	2226070	1.3182	1.49221	1.57917	1.44452	1.5401	1.44421	1.45851	1.49689
ID=Ap.00g010670	tig00000704	2227546	2239481	1.3182	1.49221	1.57917	1.44452	1.5401	1.44421	1.45851	1.49689
ID=Ap.00g010680	tig00000704	2244300	2244752	1.3182	1.49221	1.57917	1.44452	1.5401	1.44421	1.45851	1.49689
ID=Ap.00g010690	tig00000704	2248910	2249317	1.3182	1.49221	1.57917	1.44452	1.5401	1.44421	1.45851	1.49689
ID=Ap.00g010700	tig00000704	2255478	2259165	1.3182	1.49221	1.57917	1.44452	1.5401	1.44421	1.45851	1.49689
ID=Ap.00g010710	tig00000704	2264504	2276454	1.3182	1.49221	1.57917	1.44452	1.5401	1.44421	1.45851	1.49689
ID=Ap.00g010720	tig00000704	2279543	2281381	1.3182	1.49221	1.57917	1.44452	1.5401	1.44421	1.45851	1.49689
ID=Ap.00g010730	tig00000704	2282740	2285358	1.3182	1.49221	1.57917	1.44452	1.5401	1.44421	1.45851	1.49689
ID=Ap.00g010740	tig00000704	2316296	2316614	1.3182	1.49221	1.57917	1.44452	1.5401	1.44421	1.45851	1.49689
ID=Ap.00g010750	tig00000704	2323075	2325661	1.3182	1.49221	1.57917	1.44452	1.5401	1.44421	1.45851	1.49689
ID=Ap.00g010760	tig00000704	2330526	2336354	1.3182	1.49221	1.57917	1.44452	1.5401	1.44421	1.45851	1.49689
ID=Ap.00g010770	tig00000704	2337436	2348773	1.3182	1.49221	1.57917	1.44452	1.5401	1.44421	1.45851	1.49689
ID=Ap.00g010780	tig00000704	2351326	2353809	1.3182	1.49221	1.57917	1.44452	1.5401	1.44421	1.45851	1.49689
ID=Ap.00g010790	tig00000704	2354544	2354852	1.3182	1.49221	1.57917	1.44452	1.5401	1.44421	1.45851	1.49689
ID=Ap.00g010800	tig00000704	2366390	2373860	1.3182	1.49221	1.57917	1.44452	1.5401	1.44421	1.45851	1.49689
ID=Ap.00g010810	tig00000704	2379729	2380094	1.3182	1.49221	1.57917	1.44452	1.5401	1.44421	1.45851	1.49689
ID=Ap.00g010820	tig00000704	2383349	2384104	1.3182	1.49221	1.57917	1.44452	1.5401	1.44421	1.45851	1.49689
ID=Ap.00g010830	tig00000704	2398496	2399874	1.3182	1.49221	1.57917	1.44452	1.5401	1.44421	1.45851	1.49689
ID=Ap.00g010840	tig00000704	2404912	2405562	1.3182	1.49221	1.57917	1.44452	1.5401	1.44421	1.45851	1.49689
ID=Ap.00g010850	tig00000704	2408690	2410702	1.3182	1.49221	1.57917	1.44452	1.5401	1.44421	1.45851	1.49689
ID=Ap.00g010860	tig00000704	2413415	2419262	1.3182	1.49221	1.57917	1.44452	1.5401	1.44421	1.45851	1.49689
ID=Ap.00g010870	tig00000704	2426187	2428977	1.3182	1.49221	1.57917	1.44452	1.5401	1.44421	1.45851	1.49689
ID=Ap.00g010880	tig00000704	2432173	2436667	1.3182	1.49221	1.57917	1.44452	1.5401	1.44421	1.45851	1.49689
ID=Ap.00g010890	tig00000704	2441488	2444557	1.3182	1.49221	1.57917	1.44452	1.5401	1.44421	1.45851	1.49689
ID=Ap.00g010900	tig00000704	2448736	2450118	1.3182	1.49221	1.57917	1.44452	1.5401	1.44421	1.45851	1.49689
ID=Ap.00g010910	tig00000704	2466348	2473192	1.3182	1.49221	1.57917	1.44452	1.5401	1.44421	1.45851	1.49689
ID=Ap.00g010920	tig00000704	2475030	2477074	1.3182	1.49221	1.57917	1.44452	1.5401	1.44421	1.45851	1.49689
ID=Ap.00g010930	tig00000704	2479433	2480027	1.3182	1.49221	1.57917	1.44452	1.5401	1.44421	1.45851	1.49689
ID=Ap.00g010940	tig00000704	2485740	2491204	1.3182	1.49221	1.57917	1.44452	1.5401	1.44421	1.45851	1.49689
ID=Ap.00g010950	tig00000704	2494572	2497641	1.3182	1.49221	1.57917	1.44452	1.5401	1.44421	1.45851	1.49689
ID=Ap.00g010960	tig00000704	2502983	2503714	1.3182	1.49221	1.57917	1.44452	1.5401	1.44421	1.45851	1.49689
ID=Ap.00g010970	tig00000704	2506186	2518255	1.3182	1.49221	1.57917	1.44452	1	1.44421	1.45851	1.49689
ID=Ap.00g010980	tig00000704	2520569	2522530	1.3182	1.49221	1.57917	1.44452	1	1.44421	1.45851	1.49689
ID=Ap.00g010990	tig00000704	2523637	2528886	1.3182	1.49221	1.57917	1.44452	1	1.44421	1.45851	1.49689
ID=Ap.00g011000	tig00000704	2531190	2532880	1.3182	1.49221	1.57917	1.44452	1	1.44421	1.45851	1.49689
ID=Ap.00g011010	tig00000704	2532931	2535037	1.3182	1.49221	1.57917	1.44452	1	1.44421	1.45851	1.49689
ID=Ap.00g011020	tig00000704	2537095	2537850	1.3182	1.49221	1.57917	1.44452	1	1.44421	1.45851	1.49689
ID=Ap.00g011030	tig00000704	2544879	2548764	1.3182	1.49221	1.57917	1.44452	1	1.44421	1.45851	1.49689
ID=Ap.00g011040	tig00000704	2550488	2553097	1.3182	1.49221	1.57917	1.44452	1	1.44421	1.45851	1.49689
ID=Ap.00g011050	tig00000704	2576560	2576946	1.3182	1.49221	1.57917	1.44452	1	1.44421	1.45851	1.49689
ID=Ap.00g011060	tig00000704	2592108	2592665	1.3182	1.49221	1.57917	1.44452	1	1.44421	1.45851	1.49689
ID=Ap.00g011070	tig00000704	2598556	2600100	1.3182	1.49221	1.57917	1.44452	1	1.44421	1.45851	1.49689
ID=Ap.00g011080	tig00000704	2602351	2608922	1.3182	1.49221	1.57917	1.44452	1	1.44421	1.45851	1.49689
ID=Ap.00g011090	tig00000704	2611912	2612253	1.3182	1.49221	1.57917	1.44452	1	1.44421	1.45851	1.49689
ID=Ap.00g011100	tig00000704	2614572	2617613	1.3182	1.49221	1.57917	1.44452	1	1.44421	1.45851	1.49689
ID=Ap.00g011110	tig00000704	2619386	2621144	1.3182	1.49221	1.57917	1.44452	1	1.44421	1.45851	1.49689
ID=Ap.00g011120	tig00000704	2622911	2623429	1.3182	1.49221	1.57917	1.44452	1	1.44421	1.45851	1.49689
ID=Ap.00g011130	tig00000704	2628775	2629278	1.3182	1.49221	1.57917	1.44452	1	1.44421	1.45851	1.49689
ID=Ap.00g011140	tig00000704	2630203	2631035	1.3182	1.49221	1.57917	1.44452	1	1.44421	1.45851	1.49689
ID=Ap.00g011150	tig00000704	2651203	2652164	1.3182	1.49221	1.57917	1.44452	1	1.44421	1.45851	1.49689
ID=Ap.00g011160	tig00000704	2659598	2660335	1.3182	1.49221	1.57917	1.44452	1	1.44421	1.45851	1.49689
ID=Ap.00g011170	tig00000704	2660581	2663708	1.3182	1.49221	1.57917	1.44452	1	1.44421	1.45851	1.49689
ID=Ap.00g011180	tig00000704	2666970	2673264	1.3182	1.49221	1.57917	1.44452	1	1.44421	1.45851	1.49689
ID=Ap.00g011190	tig00000704	2675564	2682527	1.3182	1.49221	1.57917	1.44452	1	1.44421	1.45851	1.49689
ID=Ap.00g011200	tig00000704	2689908	2698068	1.3182	1.49221	1.57917	1.44452	1	1.44421	1.45851	1.49689
ID=Ap.00g011210	tig00000704	2701566	2707379	1.3182	1.49221	1.57917	1.44452	1	1.44421	1.45851	1.49689
ID=Ap.00g011220	tig00000704	2715310	2718041	1.3182	1.49221	1.57917	1.44452	1	1.44421	1.45851	1.49689
ID=Ap.00g011230	tig00000704	2721655	2728471	1.3182	1.49221	1.57917	1.44452	1	1.44421	1.45851	1.49689
ID=Ap.00g011240	tig00000704	2729101	2730439	1.3182	1.49221	1.57917	1.44452	1	1.44421	1.45851	1.49689
ID=Ap.00g011250	tig00000704	2731111	2731839	1.3182	1.49221	1.57917	1.44452	1	1.44421	1.45851	1.49689
ID=Ap.00g011260	tig00000704	2740360	2743820	1.3182	1.49221	1.57917	1.44452	1	1.44421	1.45851	1.49689
ID=Ap.00g011270	tig00000704	2744914	2746284	1.3182	1.49221	1.57917	1.44452	1	1.44421	1.45851	1.49689
ID=Ap.00g011280	tig00000704	2746870	2748263	1.3182	1.49221	1.57917	1.44452	1	1.44421	1.45851	1.49689
ID=Ap.00g011290	tig00000704	2765200	2787891	1	1.49221	1	1	1	1.44421	0.316208	1.49689
ID=Ap.00g011300	tig00000704	2792589	2794199	1	1.49221	1	1	1	1.44421	1	1.49689
ID=Ap.00g011310	tig00000704	2797024	2797565	1	1.49221	1	1	1	1.44421	1	1.49689
ID=Ap.00g011320	tig00000704	2802628	2805318	1	1.49221	1	1	1	1.44421	1	1.49689
ID=Ap.00g011330	tig00000704	2816642	2817217	1	1.49221	1	1	1	1.44421	1	1.49689
ID=Ap.00g011340	tig00123409	22634	23669	1.96824	1.67097	1.71046	1.43233	1.51501	1	1	1.4656
ID=Ap.00g011350	tig00123409	41515	42308	1.96824	1.67097	1.71046	1.43233	1.51501	1	1	1.4656
ID=Ap.00g011360	tig00123409	51790	52278	1.96824	1.67097	1.71046	1.43233	1.51501	1	1	1.4656
ID=Ap.00g011370	tig00123409	66784	67287	1.96824	1.67097	1.71046	1.43233	1.51501	1	1	1.4656
ID=Ap.00g011380	tig00123409	77397	77822	1.96824	1.67097	1.71046	1.43233	1.51501	1	1	1.4656
ID=Ap.00g011390	tig00123409	80355	80825	1.96824	1.67097	1.71046	1.43233	1.51501	1	1	1.4656
ID=Ap.00g011400	tig00123409	81946	82893	1.96824	1.67097	1.71046	1.43233	1.51501	1	1	1.4656
ID=Ap.00g011410	tig00123409	101327	102283	1	1.67097	1.71046	1.43233	1.51501	1.95028	1.84238	1.4656
ID=Ap.00g011420	tig00123409	105243	106955	1	1.67097	1.71046	1.43233	1.51501	1.95028	1.84238	1.4656
ID=Ap.00g011430	tig00123409	110045	110766	1	1.67097	1.71046	1.43233	1.51501	1.95028	1.84238	1.4656
ID=Ap.00g011440	tig00123409	124739	126231	1.72812	1.67097	1.71046	1.43233	1.51501	1.95028	1.84238	1.4656
ID=Ap.00g011450	tig00123409	141322	141936	1.72812	1.67097	1.71046	1.43233	1.51501	1.95028	1.84238	1.4656
ID=Ap.00g011460	tig00123409	161334	162884	1.72812	1.67097	1.71046	1.43233	1.51501	1.95028	1.84238	1.4656
ID=Ap.00g011470	tig00016235	6344	7891	1.48415	1	1.98142	1	1	1.66698	1.50857	1
ID=Ap.00g011480	tig00016235	22195	23371	1.48415	1	1.98142	1	1	1.66698	1.50857	1
ID=Ap.00g011490	tig00016235	26079	27011	1.48415	1	1.98142	1	1	1.66698	1.50857	1
ID=Ap.00g011500	tig00016235	33870	34049	1.48415	1	1.98142	1	1	1.66698	1.50857	1
ID=Ap.00g011510	tig00016235	35084	35383	1.48415	1	1.98142	1	1	1.66698	1.50857	1
ID=Ap.00g011520	tig00016235	57685	64806	1.48415	1	1.98142	1	1	1.66698	1.50857	1.5565
ID=Ap.00g011530	tig00016235	84029	87585	1.48415	1	1.98142	1	1	1.66698	1.50857	1.5565
ID=Ap.00g011540	tig00125195	4332	4529	1	1.67635	1.83848	1.74662	1.31517	1	1.86474	1.80505
ID=Ap.00g011550	tig00125195	6096	8119	1	1.67635	1.83848	1.74662	1.31517	1	1.86474	1.80505
ID=Ap.00g011560	tig00125195	22531	22782	1	1.67635	1.83848	1.74662	1.31517	1	1.86474	1.80505
ID=Ap.00g011570	tig00125195	31372	31623	1	1.67635	1.83848	1.74662	1.31517	1	1.86474	1.80505
ID=Ap.00g011580	tig00125195	35573	36129	1	1.67635	1.83848	1.74662	1.31517	1	1.86474	1.80505
ID=Ap.00g011590	tig00125195	71225	71990	1	1.67635	1.83848	1.74662	1.31517	1.90913	1.86474	1.80505
ID=Ap.00g011600	tig00125195	78269	80656	1	1.67635	1.83848	1.74662	1.31517	1.90913	1.86474	1.80505
ID=Ap.00g011610	tig00125195	92605	123326	1	1.67635	1.83848	1.74662	1.31517	1.90913	1.86474	1.80505
ID=Ap.00g011620	tig00125195	131710	148328	1	1.67635	1.83848	1.74662	1.31517	1.90913	1.86474	1.67712
ID=Ap.00g011630	tig00125195	151905	160804	1	1.67635	1.83848	1.74662	1.31517	1.90913	1.86474	1.67712
ID=Ap.00g011640	tig00001643	15266	20367	2.34017	2.55735	2.87099	2.54389	2.55836	2.66235	2.58978	2.58577
ID=Ap.00g011650	tig00001643	20755	28827	2.34017	2.55735	2.87099	2.54389	2.55836	2.66235	2.58978	2.58577
ID=Ap.00g011660	tig00001643	36017	42025	2.34017	2.55735	2.87099	2.54389	2.55836	2.66235	2.58978	2.58577
ID=Ap.00g011670	tig00001643	45505	51471	2.34017	2.55735	2.87099	2.54389	2.55836	2.66235	2.58978	2.58577
ID=Ap.00g011680	tig00001643	59479	70988	2.34017	2.55735	2.87099	2.54389	2.55836	2.66235	2.58978	2.58577
ID=Ap.00g011690	tig00001643	80423	87787	2.34017	2.55735	2.87099	2.54389	2.55836	2.66235	2.58978	2.58577
ID=Ap.00g011700	tig00001643	96517	109883	2.34017	2.55735	2.87099	2.54389	2.55836	2.66235	2.58978	2.58577
ID=Ap.00g011710	tig00001643	111474	116646	2.34017	2.55735	2.87099	2.54389	2.55836	2.66235	2.58978	2.58577
ID=Ap.00g011720	tig00001643	121236	130821	2.34017	2.55735	2.87099	2.54389	2.55836	2.66235	2.58978	2.58577
ID=Ap.00g011730	tig00001643	133763	146542	2.34017	2.55735	2.87099	2.54389	2.55836	2.66235	2.58978	2.58577
ID=Ap.00g011740	tig00001643	155394	160616	2.34017	2.55735	2.87099	2.54389	2.55836	2.66235	2.58978	2.58577
ID=Ap.00g011750	tig00001643	161877	172118	2.34017	2.55735	2.87099	2.54389	2.55836	2.66235	2.58978	2.58577
ID=Ap.00g011760	tig00001643	174824	175960	2.34017	2.55735	2.87099	2.54389	2.55836	2.66235	2.58978	2.58577
ID=Ap.00g011770	tig00001643	177622	182396	2.34017	2.55735	2.87099	2.54389	2.55836	2.66235	2.58978	2.58577
ID=Ap.00g011780	tig00001643	222139	222351	2.34017	2.55735	2.87099	2.54389	2.55836	2.66235	2.58978	2.58577
ID=Ap.00g011790	tig00001643	223259	227822	2.34017	2.55735	2.87099	2.54389	2.55836	2.66235	2.58978	2.58577
ID=Ap.00g011800	tig00001643	274216	278137	2.34017	2.55735	2.87099	2.54389	2.55836	2.66235	2.58978	2.58577
ID=Ap.00g011810	tig00001643	290698	296986	2.34017	2.55735	2.87099	2.54389	2.55836	2.66235	2.58978	2.58577
ID=Ap.00g011820	tig00001643	300901	315179	2.34017	2.55735	2.87099	2.54389	2.55836	2.66235	2.58978	2.58577
ID=Ap.00g011830	tig00001643	319980	326273	2.34017	2.55735	2.87099	2.54389	2.55836	2.66235	2.58978	2.58577
ID=Ap.00g011840	tig00001643	330244	332193	2.34017	2.55735	2.87099	2.54389	2.55836	2.66235	2.58978	2.58577
ID=Ap.00g011850	tig00001643	339294	343092	2.34017	2.55735	2.87099	2.54389	2.55836	2.66235	2.58978	2.58577
ID=Ap.00g011860	tig00001643	344149	344388	2.34017	2.55735	2.87099	2.54389	2.55836	2.66235	2.58978	2.58577
ID=Ap.00g011870	tig00001643	348732	349317	2.34017	2.55735	2.87099	2.54389	2.55836	2.66235	2.58978	2.58577
ID=Ap.00g011880	tig00001643	350628	354286	2.34017	2.55735	2.87099	2.54389	2.55836	2.66235	2.58978	2.58577
ID=Ap.00g011890	tig00001643	354847	355668	2.34017	2.55735	2.87099	2.54389	2.55836	2.66235	2.58978	2.58577
ID=Ap.00g011900	tig00001643	357515	359354	2.34017	2.55735	2.87099	2.54389	2.55836	2.66235	2.58978	2.58577
ID=Ap.00g011910	tig00001643	361161	363994	2.34017	2.55735	2.87099	2.54389	2.55836	2.66235	2.58978	2.58577
ID=Ap.00g011920	tig00001643	365243	370388	2.34017	2.55735	2.87099	2.54389	2.55836	2.66235	2.58978	2.58577
ID=Ap.00g011930	tig00001643	375438	377313	2.34017	2.55735	2.87099	2.54389	2.55836	2.66235	2.58978	2.58577
ID=Ap.00g011940	tig00001643	378113	378926	2.34017	2.55735	2.87099	2.54389	2.55836	2.66235	2.58978	2.58577
ID=Ap.00g011950	tig00001643	393880	397565	2.34017	2.55735	2.87099	2.54389	2.55836	2.66235	2.58978	2.58577
ID=Ap.00g011960	tig00001643	405603	411837	2.34017	2.55735	2.87099	2.54389	2.55836	2.66235	2.58978	2.58577
ID=Ap.00g011970	tig00001643	413218	423307	2.34017	2.55735	2.87099	2.54389	2.55836	2.66235	2.58978	2.58577
ID=Ap.00g011980	tig00001643	429638	430937	2.34017	2.55735	2.87099	2.54389	2.55836	2.66235	2.58978	2.58577
ID=Ap.00g011990	tig00001643	435963	438338	2.34017	2.55735	2.87099	2.54389	2.55836	2.66235	2.58978	2.58577
ID=Ap.00g012000	tig00001643	440765	442189	2.34017	2.55735	2.87099	2.54389	2.55836	2.66235	2.58978	2.58577
ID=Ap.00g012010	tig00001643	444926	448964	2.34017	2.55735	2.87099	2.54389	2.55836	2.66235	2.58978	2.58577
ID=Ap.00g012020	tig00001643	450265	458295	2.34017	2.55735	2.87099	2.54389	2.55836	2.66235	2.58978	2.58577
ID=Ap.00g012030	tig00001643	459630	464758	2.34017	2.55735	2.87099	2.54389	2.55836	2.66235	2.58978	2.58577
ID=Ap.00g012040	tig00001643	465566	469024	2.34017	2.55735	2.87099	2.54389	2.55836	2.66235	2.58978	2.58577
ID=Ap.00g012050	tig00001643	473148	487261	2.34017	2.55735	2.87099	2.54389	2.55836	2.66235	2.58978	2.58577
ID=Ap.00g012060	tig00001643	493686	499251	2.34017	2.55735	2.87099	2.54389	2.55836	2.66235	2.58978	2.58577
ID=Ap.00g012070	tig00001643	509574	514535	2.34017	2.55735	2.87099	2.54389	2.55836	2.66235	2.58978	2.58577
ID=Ap.00g012080	tig00001643	516611	520589	2.34017	2.55735	2.87099	2.54389	2.55836	2.66235	2.58978	2.58577
ID=Ap.00g012090	tig00001643	521994	528272	2.34017	2.55735	2.87099	2.54389	2.55836	2.66235	2.58978	2.58577
ID=Ap.00g012100	tig00001643	533157	541759	2.34017	2.55735	2.87099	2.54389	2.55836	2.66235	2.58978	2.58577
ID=Ap.00g012110	tig00001643	542948	549065	2.34017	2.55735	2.87099	2.54389	2.55836	2.66235	2.58978	2.58577
ID=Ap.00g012120	tig00001643	554203	569198	2.34017	2.55735	2.87099	2.54389	2.55836	2.66235	2.58978	2.58577
ID=Ap.00g012130	tig00001643	575142	592444	2.34017	2.55735	2.87099	2.54389	2.55836	2.66235	2.58978	2.58577
ID=Ap.00g012140	tig00001643	598644	604735	2.34017	2.55735	2.87099	2.54389	2.55836	2.66235	2.58978	2.58577
ID=Ap.00g012150	tig00001643	606778	611537	2.34017	2.55735	2.87099	2.54389	2.55836	2.66235	2.58978	2.58577
ID=Ap.00g012160	tig00001643	612855	620609	2.34017	2.55735	2.87099	2.54389	2.55836	2.66235	2.58978	2.58577
ID=Ap.00g012170	tig00001643	621809	628327	2.34017	2.55735	2.87099	2.54389	2.55836	2.66235	2.58978	2.58577
ID=Ap.00g012180	tig00001643	630749	631789	2.34017	2.55735	2.87099	2.54389	2.55836	2.66235	2.58978	1
ID=Ap.00g012190	tig00001643	644583	647133	2.34017	2.55735	2.87099	2.54389	2.55836	2.66235	2.58978	2.43802
ID=Ap.00g012200	tig00001643	650484	652709	2.34017	2.55735	2.87099	2.54389	2.55836	2.66235	2.58978	2.43802
ID=Ap.00g012210	tig00001643	655646	658218	2.34017	2.55735	2.87099	2.54389	2.55836	2.66235	2.58978	2.43802
ID=Ap.00g012220	tig00001643	685000	707445	2.34017	2.55735	2.87099	2.54389	2.55836	2.66235	2.58978	2.43802
ID=Ap.00g012230	tig00001643	709175	720318	2.34017	2.55735	2.87099	2.54389	2.55836	2.66235	2.58978	2.43802
ID=Ap.00g012240	tig00001643	723808	726292	2.34017	2.55735	2.87099	2.54389	2.55836	2.66235	2.58978	2.43802
ID=Ap.00g012250	tig00001643	736430	737722	2.34017	2.55735	2.87099	2.54389	2.55836	2.66235	2.58978	2.43802
ID=Ap.00g012260	tig00001643	741282	746611	2.34017	2.55735	2.87099	2.54389	2.55836	2.66235	2.58978	2.43802
ID=Ap.00g012270	tig00001643	799359	802642	2.3639	2.65692	2.87099	2.54389	2.63978	2.66235	2.58978	2.43802
ID=Ap.00g012280	tig00001643	806240	808387	2.3639	2.65692	2.87099	2.54389	2.63978	2.66235	2.58978	2.43802
ID=Ap.00g012290	tig00001643	813476	817139	2.3639	2.65692	2.87099	2.54389	2.63978	2.66235	2.58978	2.43802
ID=Ap.00g012300	tig00001643	818116	823480	2.3639	2.65692	2.87099	2.54389	2.63978	2.66235	2.58978	2.43802
ID=Ap.00g012310	tig00001643	826881	833567	2.3639	2.65692	2.87099	2.54389	2.63978	2.66235	2.58978	2.43802
ID=Ap.00g012320	tig00001643	836041	847479	2.3639	2.65692	2.87099	2.54389	2.63978	2.66235	2.58978	2.43802
ID=Ap.00g012330	tig00001643	850136	856674	2.3639	2.65692	2.87099	2.54389	2.63978	2.66235	2.58978	2.43802
ID=Ap.00g012340	tig00001643	859347	867622	2.3639	2.65692	2.87099	2.54389	2.63978	2.66235	2.58978	2.43802
ID=Ap.00g012350	tig00001643	870203	886304	2.3639	2.65692	2.87099	2.54389	2.63978	2.66235	2.58978	2.43802
ID=Ap.00g012360	tig00001643	889185	890951	2.3639	2.65692	2.87099	2.54389	2.63978	2.66235	2.58978	2.43802
ID=Ap.00g012370	tig00001643	897524	902153	2.3639	2.65692	2.87099	2.54389	2.63978	2.66235	2.58978	2.43802
ID=Ap.00g012380	tig00001643	920595	924839	2.3639	2.65692	2.87099	2.54389	2.63978	2.66235	2.58978	2.43802
ID=Ap.00g012390	tig00001643	928564	934992	2.3639	2.65692	2.87099	2.54389	2.63978	2.66235	2.58978	2.43802
ID=Ap.00g012400	tig00001643	941602	942807	2.3639	2.65692	2.87099	2.54389	2.63978	2.66235	2.58978	2.43802
ID=Ap.00g012410	tig00001643	953791	958916	2.3639	2.65692	2.87099	2.54389	2.63978	2.66235	2.58978	2.43802
ID=Ap.00g012420	tig00001643	969868	972680	2.3639	2.65692	2.87099	2.48999	2.63978	2.66235	2.58978	2.43802
ID=Ap.00g012430	tig00001643	973829	976678	2.3639	2.65692	2.87099	2.48999	2.63978	2.66235	2.58978	2.43802
ID=Ap.00g012440	tig00001643	977599	978240	2.3639	2.65692	2.87099	2.48999	2.63978	2.66235	2.58978	2.43802
ID=Ap.00g012450	tig00001643	982243	989476	2.3639	2.65692	2.87099	2.48999	2.63978	2.66235	2.58978	2.43802
ID=Ap.00g012460	tig00001643	993463	997838	2.3639	2.65692	2.87099	2.48999	2.63978	2.66235	2.58978	2.43802
ID=Ap.00g012470	tig00001643	1007627	1031603	2.3639	2.65692	2.87099	2.48999	2.63978	2.66235	2.58978	2.43802
ID=Ap.00g012480	tig00001643	1034732	1046695	2.3639	2.65692	2.87099	2.48999	2.63978	2.66235	2.58978	2.43802
ID=Ap.00g012490	tig00001643	1056190	1063184	2.3639	2.65692	2.87099	2.48999	2.63978	2.66235	2.58978	2.43802
ID=Ap.00g012500	tig00001643	1066041	1087613	2.3639	2.65692	2.87099	2.48999	2.63978	2.66235	2.58978	2.43802
ID=Ap.00g012510	tig00001643	1068751	1069759	2.3639	2.65692	2.87099	2.48999	2.63978	2.66235	2.58978	2.43802
ID=Ap.00g012520	tig00001643	1095156	1095645	2.3639	2.65692	2.87099	2.48999	2.63978	2.66235	2.58978	2.43802
ID=Ap.00g012530	tig00001643	1095967	1098096	2.3639	2.65692	2.87099	2.48999	2.63978	2.66235	2.58978	2.43802
ID=Ap.00g012540	tig00001643	1105147	1107278	2.3639	2.65692	2.87099	2.48999	2.63978	2.66235	2.58978	2.43802
ID=Ap.00g012550	tig00001643	1121666	1125103	2.3639	2.65692	2.87099	2.48999	2.63978	2.66235	2.58978	2.43802
ID=Ap.00g012560	tig00001643	1128257	1129756	2.3639	2.65692	2.87099	2.48999	2.63978	2.66235	2.58978	2.43802
ID=Ap.00g012570	tig00001643	1138766	1144731	2.3639	2.65692	2.87099	2.48999	2.63978	2.66235	2.58978	2.43802
ID=Ap.00g012580	tig00001643	1150029	1154711	2.3639	2.65692	2.87099	2.48999	2.63978	2.66235	2.58978	2.43802
ID=Ap.00g012590	tig00001643	1156611	1163597	2.3639	2.65692	2.87099	2.48999	2.63978	2.66235	2.58978	2.43802
ID=Ap.00g012600	tig00001643	1166984	1179522	2.3639	2.65692	2.87099	2.48999	2.63978	2.66235	2.58978	2.43802
ID=Ap.00g012610	tig00001643	1183221	1193393	2.3639	2.65692	2.87099	2.48999	2.63978	2.66235	2.58978	2.43802
ID=Ap.00g012620	tig00001643	1202810	1205027	2.3639	2.65692	2.87099	2.48999	2.63978	2.66235	2.58978	2.43802
ID=Ap.00g012630	tig00001643	1211180	1218615	2.3639	2.65692	2.87099	2.48999	2.63978	2.66235	2.58978	2.43802
ID=Ap.00g012640	tig00001643	1227934	1246150	2.3639	2.65692	2.87099	2.48999	2.63978	2.66235	2.58978	2.43802
ID=Ap.00g012650	tig00001643	1249422	1252577	2.3639	2.65692	2.87099	2.48999	2.63978	2.66235	2.58978	2.43802
ID=Ap.00g012660	tig00001643	1253775	1256171	2.3639	2.65692	2.87099	2.48999	2.63978	2.66235	2.58978	2.43802
ID=Ap.00g012670	tig00001643	1261983	1268973	2.3639	2.65692	2.87099	2.48999	2.63978	2.66235	2.58978	2.43802
ID=Ap.00g012680	tig00001643	1272290	1278757	2.3639	2.65692	2.87099	2.48999	2.63978	2.66235	2.58978	2.43802
ID=Ap.00g012690	tig00001643	1280177	1284987	2.3639	2.65692	2.87099	2.48999	2.63978	2.66235	2.58978	2.43802
ID=Ap.00g012700	tig00001643	1286294	1291792	2.3639	2.65692	2.87099	2.48999	2.63978	2.66235	2.58978	2.43802
ID=Ap.00g012710	tig00001643	1295282	1306991	2.3639	2.65692	2.87099	2.48999	2.63978	2.66235	2.58978	2.43802
ID=Ap.00g012720	tig00001643	1307964	1318637	2.3639	2.65692	2.87099	2.48999	2.63978	2.66235	2.58978	2.43802
ID=Ap.00g012730	tig00001643	1323027	1338237	2.3639	2.65692	2.87099	2.48999	2.63978	2.66235	2.58978	2.43802
ID=Ap.00g012740	tig00001643	1323034	1323577	2.3639	2.65692	2.87099	2.48999	2.63978	2.66235	2.58978	2.43802
ID=Ap.00g012750	tig00001643	1344744	1346255	2.3639	2.65692	2.87099	2.48999	2.63978	2.66235	2.58978	2.43802
ID=Ap.00g012760	tig00001643	1352482	1353526	2.3639	2.65692	2.87099	2.48999	2.63978	2.66235	2.58978	2.43802
ID=Ap.00g012770	tig00001643	1364432	1374294	2.3639	2.65692	2.87099	2.48999	2.63978	2.66235	2.58978	2.43802
ID=Ap.00g012780	tig00001643	1380102	1381607	2.3639	2.65692	2.87099	2.48999	2.63978	2.66235	2.58978	2.43802
ID=Ap.00g012790	tig00001643	1382413	1383612	2.3639	2.65692	2.87099	2.48999	2.63978	2.66235	2.58978	2.43802
ID=Ap.00g012800	tig00001643	1386796	1389890	2.3639	2.65692	2.87099	2.48999	2.63978	2.66235	2.58978	2.43802
ID=Ap.00g012810	tig00001643	1396680	1402416	2.3639	2.65692	2.87099	2.48999	2.63978	2.66235	2.58978	2.43802
ID=Ap.00g012820	tig00001643	1408646	1409461	2.3639	2.65692	2.87099	2.48999	2.63978	2.66235	2.58978	2.43802
ID=Ap.00g012830	tig00001643	1411530	1426204	2.3639	2.65692	2.87099	2.48999	2.63978	2.66235	2.58978	2.43802
ID=Ap.00g012840	tig00001643	1429535	1433359	2.3639	2.65692	2.87099	2.48999	2.63978	2.66235	2.58978	2.43802
ID=Ap.00g012850	tig00001643	1435336	1440465	2.3639	2.65692	2.87099	2.48999	2.63978	2.66235	2.58978	2.43802
ID=Ap.00g012860	tig00001643	1441895	1442681	2.3639	2.65692	2.87099	2.48999	2.63978	2.66235	2.58978	2.43802
ID=Ap.00g012870	tig00001643	1443679	1447492	2.3639	2.65692	2.87099	2.48999	2.63978	2.66235	2.58978	2.43802
ID=Ap.00g012880	tig00001643	1453209	1453806	2.3639	2.65692	2.87099	2.48999	2.63978	2.66235	2.58978	2.43802
ID=Ap.00g012890	tig00001643	1455014	1459867	2.3639	2.65692	2.87099	2.48999	2.63978	2.66235	2.58978	2.43802
ID=Ap.00g012900	tig00001643	1460870	1465765	2.3639	2.65692	2.87099	2.48999	2.63978	2.66235	2.58978	2.43802
ID=Ap.00g012910	tig00001643	1469715	1472122	2.3639	2.65692	2.87099	2.48999	2.63978	2.66235	2.58978	2.43802
ID=Ap.00g012920	tig00001643	1473456	1481740	2.3639	2.65692	2.87099	2.48999	2.63978	2.66235	2.58978	2.43802
ID=Ap.00g012930	tig00001643	1484192	1503284	2.3639	2.65692	2.87099	2.48999	2.63978	2.66235	2.58978	2.43802
ID=Ap.00g012940	tig00001643	1505720	1516199	2.3639	2.65692	2.87099	2.48999	2.63978	2.66235	2.58978	2.43802
ID=Ap.00g012950	tig00001643	1517840	1524499	2.3639	2.65692	2.87099	2.48999	2.63978	2.66235	2.58978	2.43802
ID=Ap.00g012960	tig00001643	1536111	1537654	2.3639	2.65692	2.87099	2.48999	2.63978	2.66235	2.58978	2.43802
ID=Ap.00g012970	tig00001643	1540861	1558537	2.3639	2.65692	2.87099	2.48999	2.63978	2.66235	2.58978	2.43802
ID=Ap.00g012980	tig00001643	1566281	1567903	2.3639	2.65692	2.87099	2.48999	2.63978	2.66235	2.58978	2.43802
ID=Ap.00g012990	tig00001643	1572384	1577338	2.3639	2.65692	2.87099	2.48999	2.63978	2.66235	2.58978	2.43802
ID=Ap.00g013000	tig00001643	1584942	1585607	2.3639	2.65692	2.87099	2.48999	2.63978	2.66235	2.58978	2.43802
ID=Ap.00g013010	tig00001643	1598465	1600653	2.3639	2.65692	2.87099	2.48999	2.63978	2.66235	2.58978	2.43802
ID=Ap.00g013020	tig00001643	1609808	1613719	2.3639	2.65692	2.87099	2.48999	2.63978	2.66235	2.58978	2.43802
ID=Ap.00g013030	tig00001643	1616819	1621377	2.3639	2.65692	2.87099	2.48999	2.63978	2.66235	2.58978	2.43802
ID=Ap.00g013040	tig00001643	1624397	1628913	2.3639	2.65692	2.87099	2.48999	2.63978	2.66235	2.58978	2.43802
ID=Ap.00g013050	tig00001643	1629712	1630248	2.3639	2.65692	2.87099	2.48999	2.63978	2.66235	2.58978	2.43802
ID=Ap.00g013060	tig00001643	1633620	1639916	2.3639	2.65692	2.87099	2.48999	2.63978	2.66235	2.58978	2.43802
ID=Ap.00g013070	tig00001643	1642124	1644160	2.3639	2.65692	2.87099	2.48999	2.63978	2.66235	2.58978	2.43802
ID=Ap.00g013080	tig00001643	1646654	1647952	2.3639	2.65692	2.87099	2.48999	2.63978	2.66235	2.58978	2.43802
ID=Ap.00g013090	tig00001643	1649351	1658786	2.3639	2.65692	2.87099	2.48999	2.63978	2.66235	2.58978	2.43802
ID=Ap.00g013100	tig00001643	1667816	1672132	2.3639	2.65692	2.87099	2.48999	2.63978	2.66235	2.58978	2.43802
ID=Ap.00g013110	tig00001643	1675863	1681709	2.3639	0.00887165	0.0083702	2.48999	0.0406592	0.179804	0.0305457	2.43802
ID=Ap.00g013120	tig00001643	1684849	1687005	2.3639	0.00887165	0.0083702	2.48999	0.0406592	0.179804	0.0305457	2.43802
ID=Ap.00g013130	tig00001643	1688226	1690448	2.3639	2.51758	2.90627	2.48999	2.46584	0.179804	2.51501	2.43802
ID=Ap.00g013140	tig00001643	1693648	1701588	2.3639	2.51758	2.90627	2.48999	2.46584	2.64928	2.51501	2.43802
ID=Ap.00g013150	tig00001643	1710286	1714912	2.3639	2.51758	2.90627	2.48999	2.46584	2.64928	2.51501	2.43802
ID=Ap.00g013160	tig00001643	1719207	1723451	2.3639	2.51758	2.90627	2.48999	2.46584	2.64928	2.51501	2.43802
ID=Ap.00g013170	tig00001643	1727787	1729823	2.3639	2.51758	2.90627	2.48999	2.46584	2.64928	2.51501	2.43802
ID=Ap.00g013180	tig00001643	1736718	1738807	2.3639	2.51758	2.90627	2.48999	2.46584	2.64928	2.51501	2.43802
ID=Ap.00g013190	tig00001643	1752289	1753884	2.3639	2.51758	2.90627	2.48999	2.46584	2.64928	2.51501	2.43802
ID=Ap.00g013200	tig00001643	1763396	1765768	2.3639	2.51758	2.90627	2.48999	2.46584	2.64928	2.51501	2.43802
ID=Ap.00g013210	tig00001643	1768677	1770260	2.3639	2.51758	2.90627	2.48999	2.46584	2.64928	2.51501	2.43802
ID=Ap.00g013220	tig00001643	1772498	1775454	2.3639	2.51758	2.90627	2.48999	2.46584	2.64928	2.51501	2.43802
ID=Ap.00g013230	tig00001643	1786675	1788836	2.3639	2.51758	2.90627	2.48999	2.46584	2.64928	2.51501	2.43802
ID=Ap.00g013240	tig00001643	1795926	1807968	2.3639	2.51758	2.90627	2.48999	2.46584	2.64928	2.51501	2.43802
ID=Ap.00g013250	tig00001643	1810307	1813326	2.3639	2.51758	2.90627	2.48999	2.46584	2.64928	2.51501	2.43802
ID=Ap.00g013260	tig00001643	1814933	1829102	2.3639	2.51758	2.90627	2.48999	2.46584	2.64928	2.51501	2.43802
ID=Ap.00g013270	tig00001643	1836185	1837931	2.3639	2.51758	2.90627	2.48999	2.46584	2.64928	2.51501	2.43802
ID=Ap.00g013280	tig00001643	1842500	1845824	2.3639	2.51758	2.90627	2.48999	2.46584	2.64928	2.51501	2.43802
ID=Ap.00g013290	tig00001643	1846893	1847567	2.3639	2.51758	2.90627	2.48999	2.46584	2.64928	2.51501	2.43802
ID=Ap.00g013300	tig00001643	1847890	1848257	2.3639	2.51758	2.90627	2.48999	2.46584	2.64928	2.51501	2.43802
ID=Ap.00g013310	tig00001643	1850170	1850376	2.3639	2.51758	2.90627	2.48999	2.46584	2.64928	2.51501	2.43802
ID=Ap.00g013320	tig00001643	1885301	1885575	2.3639	2.51758	2.90627	2.48999	2.46584	2.64928	2.51501	2.43802
ID=Ap.00g013330	tig00001643	1888904	1889242	2.3639	2.51758	2.90627	2.48999	2.46584	2.64928	2.51501	2.43802
ID=Ap.00g013340	tig00001643	1897157	1903306	2.3639	2.51758	2.90627	2.48999	2.46584	2.64928	2.51501	2.43802
ID=Ap.00g013350	tig00001643	1903607	1911326	2.3639	2.51758	2.90627	2.48999	2.46584	2.64928	2.51501	2.43802
ID=Ap.00g013360	tig00001643	1915730	1947369	2.3639	2.51758	2.64478	2.48999	2.46584	2.64928	2.51501	2.43802
ID=Ap.00g013370	tig00001643	1962852	1963835	2.3639	2.51758	2.64478	2.48999	2.46584	2.64928	2.51501	2.43802
ID=Ap.00g013380	tig00001643	1969171	1970552	2.3639	2.51758	2.64478	2.48999	2.46584	2.64928	2.51501	2.43802
ID=Ap.00g013390	tig00001643	1974080	1974301	2.3639	2.51758	2.64478	2.48999	2.46584	2.64928	2.51501	2.43802
ID=Ap.00g013400	tig00001643	1980408	1982025	2.3639	2.51758	2.64478	2.48999	2.46584	2.64928	2.51501	2.43802
ID=Ap.00g013410	tig00001643	1998521	1999716	2.3639	2.51758	2.64478	2.48999	2.46584	2.64928	2.51501	2.43802
ID=Ap.00g013420	tig00001643	2014780	2018785	2.3639	2.51758	2.64478	2.48999	2.46584	2.64928	2.51501	2.43802
ID=Ap.00g013430	tig00001643	2020463	2030126	2.3639	2.51758	2.64478	2.48999	2.46584	2.64928	2.51501	2.43802
ID=Ap.00g013440	tig00001643	2031124	2031953	2.3639	2.51758	2.64478	2.48999	2.46584	2.64928	2.51501	2.43802
ID=Ap.00g013450	tig00001643	2039649	2041109	2.3639	2.51758	2.64478	2.48999	2.46584	2.64928	2.51501	2.43802
ID=Ap.00g013460	tig00001643	2043118	2046015	2.3639	2.51758	2.64478	2.48999	2.46584	2.64928	2.51501	2.43802
ID=Ap.00g013470	tig00001643	2052194	2052618	2.3639	2.51758	2.64478	2.48999	2.46584	2.64928	2.51501	2.43802
ID=Ap.00g013480	tig00001643	2054201	2058052	2.3639	2.51758	2.64478	2.48999	2.46584	2.64928	2.51501	2.43802
ID=Ap.00g013490	tig00001643	2060250	2064714	2.3639	2.51758	2.64478	2.48999	2.46584	2.64928	2.51501	2.43802
ID=Ap.00g013500	tig00001643	2065979	2076066	2.3639	2.51758	2.64478	2.48999	2.46584	2.64928	2.51501	2.43802
ID=Ap.00g013510	tig00001643	2082039	2090520	2.3639	2.51758	2.64478	2.48999	2.46584	2.64928	2.51501	2.43802
ID=Ap.00g013520	tig00001643	2094531	2098890	2.3639	2.51758	2.64478	2.48999	2.46584	2.64928	2.51501	2.43802
ID=Ap.00g013530	tig00001643	2112194	2115498	2.3639	2.51758	2.64478	2.48999	2.46584	2.64928	2.51501	2.43802
ID=Ap.00g013540	tig00001643	2120272	2122174	2.3639	2.51758	2.64478	2.48999	2.46584	2.64928	2.51501	2.43802
ID=Ap.00g013550	tig00001643	2134480	2135319	2.3639	2.51758	2.64478	2.48999	2.46584	2.64928	2.51501	2.43802
ID=Ap.00g013560	tig00001643	2138402	2139888	2.3639	2.51758	2.64478	2.48999	2.46584	2.64928	2.51501	2.43802
ID=Ap.00g013570	tig00001643	2142254	2142478	2.3639	2.51758	2.64478	2.48999	2.46584	2.64928	2.51501	2.43802
ID=Ap.00g013580	tig00028476	4201	20517	1	0.384258	1	1	0.449596	1	1	1
ID=Ap.00g013590	tig00124262	50548	50866	1	0.429815	2.41964	1.50992	0.38723	1	1	2.43562
ID=Ap.00g013600	tig00124262	62146	62325	1	0.429815	2.41964	1.50992	0.38723	1	1	2.43562
ID=Ap.00g013610	tig00122727	13964	14170	1.54659	2.12468	0.501521	1	1	1	1	1.87384
ID=Ap.00g013620	tig00122727	15737	15989	1.54659	2.12468	0.501521	1	1	1	1	1.87384
ID=Ap.00g013630	tig00122727	19877	20103	1.54659	2.12468	0.501521	1	1	1	1	1.87384
ID=Ap.00g013640	tig00122727	45008	45252	1.54659	2.12468	0.501521	1.57962	1	1.83169	1	1.87384
ID=Ap.00g013650	tig00122727	57500	57711	1.54659	2.12468	0.501521	1.57962	1	1.83169	1	1.87384
ID=Ap.00g013660	tig00122727	102824	145149	1.54659	2.56373	2.71793	1.57962	2.67576	1.83169	2.77174	1.87384
ID=Ap.00g013670	tig00001232	12365	19677	1.30544	1.26678	1.55965	1.42562	1.36587	1.36232	1.37421	1.38752
ID=Ap.00g013680	tig00001232	27865	33350	1.30544	1.26678	1.55965	1.42562	1.36587	1.36232	1.37421	1.38752
ID=Ap.00g013690	tig00001232	34957	38492	1.30544	1.26678	1.55965	1.42562	1.36587	1.36232	1.37421	1.38752
ID=Ap.00g013700	tig00001232	40366	40775	1.30544	1.26678	1.55965	1.42562	1.36587	1.36232	1.37421	1.38752
ID=Ap.00g013710	tig00001232	57419	61021	1.30544	1.26678	1.55965	1.42562	1.36587	1.36232	1.37421	1.38752
ID=Ap.00g013720	tig00001232	64193	64729	1.30544	1.26678	1.55965	1.42562	1.36587	1.36232	1.37421	1.38752
ID=Ap.00g013730	tig00001232	68158	68679	1.30544	1.26678	1.55965	1.42562	1.36587	1.36232	1.37421	1.38752
ID=Ap.00g013740	tig00001232	73954	74469	1.30544	1.26678	1.55965	1.42562	1.36587	1.36232	1.37421	1.38752
ID=Ap.00g013750	tig00001232	77963	78463	1.30544	1.26678	1.55965	1.42562	1.36587	1.36232	1.37421	1.38752
ID=Ap.00g013760	tig00001232	88594	93849	1.30544	1.26678	1.55965	1.42562	1.36587	1.36232	1.37421	1.38752
ID=Ap.00g013770	tig00001232	97375	100198	1.30544	1.26678	1.55965	1.42562	1.36587	1.36232	1.37421	1.38752
ID=Ap.00g013780	tig00001232	110512	110709	1.30544	1.26678	1.55965	1.42562	1.36587	1.36232	1.37421	1.38752
ID=Ap.00g013790	tig00001232	116059	116295	1.30544	1.26678	1.55965	1.42562	1.36587	1.36232	1.37421	1.38752
ID=Ap.00g013800	tig00001232	117199	121891	1.30544	1.26678	1.55965	1.42562	1.36587	1.36232	1.37421	1.38752
ID=Ap.00g013810	tig00001232	123584	128631	1.30544	1.26678	1.55965	1.42562	1.36587	1.36232	1.37421	1.38752
ID=Ap.00g013820	tig00001232	134484	142313	1.30544	1.26678	1.55965	1.42562	1.36587	1.36232	1.37421	1.38752
ID=Ap.00g013830	tig00001232	154199	159982	1.30544	1.26678	1.55965	1.42562	1.36587	1.36232	1.37421	1.38752
ID=Ap.00g013840	tig00001232	164421	172412	1.30544	1.26678	1.55965	1.42562	1.36587	1.36232	1.37421	1.38752
ID=Ap.00g013850	tig00001232	173608	176907	1.30544	1.26678	1.55965	1.42562	1.36587	1.36232	1.37421	1.38752
ID=Ap.00g013860	tig00001232	178106	179822	1.30544	1.26678	1.55965	1.42562	1.36587	1.36232	1.37421	1.38752
ID=Ap.00g013870	tig00001232	181805	185655	1.30544	1.26678	1.55965	1.42562	1.36587	1.36232	1.37421	1.38752
ID=Ap.00g013880	tig00001232	197859	198053	1.30544	1.26678	1.55965	1.42562	1.36587	1.36232	1.37421	1.38752
ID=Ap.00g013890	tig00001232	205226	205513	1.30544	1.26678	1.55965	1.42562	1.36587	1.36232	1.37421	1.38752
ID=Ap.00g013900	tig00001232	206578	208371	1.30544	1.26678	1.55965	1.42562	1.36587	1.36232	1.37421	1.38752
ID=Ap.00g013910	tig00003898	7238	9871	1.45731	1.65236	1.69657	1.6166	1.4071	1.68824	1.51918	1.54976
ID=Ap.00g013920	tig00003898	11429	11794	1.45731	1.65236	1.69657	1.6166	1.4071	1.68824	1.51918	1.54976
ID=Ap.00g013930	tig00003898	20421	44496	1.45731	1.65236	1.69657	1.6166	1.4071	1.68824	1.51918	1.54976
ID=Ap.00g013940	tig00003898	56763	58372	1.45731	1.65236	1.69657	1.6166	1.4071	1.68824	1.51918	1.54976
ID=Ap.00g013950	tig00003898	59802	61551	1.45731	1.65236	1.69657	1.6166	1.4071	1.68824	1.51918	1.54976
ID=Ap.00g013960	tig00003898	64110	64352	1.45731	1.65236	1.69657	1.6166	1.4071	1.68824	1.51918	1.54976
ID=Ap.00g013970	tig00003898	86306	88401	1.45731	1.65236	1.69657	1.6166	1.4071	1.68824	1.51918	1.54976
ID=Ap.00g013980	tig00003898	94365	95358	1.45731	1.65236	1.69657	1.6166	1.4071	1.68824	1.51918	1.54976
ID=Ap.00g013990	tig00003898	97800	101214	1.45731	1.65236	1.69657	1.6166	1.4071	1.68824	1.51918	1.54976
ID=Ap.00g014000	tig00003898	106416	112482	1.45731	1.65236	1.69657	1.6166	1.4071	1.68824	1.51918	1.54976
ID=Ap.00g014010	tig00003898	118170	119769	1.45731	1.65236	1.69657	1.6166	1.4071	1.68824	1.51918	1.54976
ID=Ap.00g014020	tig00003898	130098	137266	1.45731	1.65236	1.69657	1.6166	1.4071	1	1.51918	1.54976
ID=Ap.00g014030	tig00000496	4965	14500	1.35447	1.42974	1.69861	1.49576	1.41616	1.43886	1.32104	1.42383
ID=Ap.00g014040	tig00000496	15131	18811	1.35447	1.42974	1.69861	1.49576	1.41616	1.43886	1.32104	1.42383
ID=Ap.00g014050	tig00000496	19720	34549	1.35447	1.42974	1.69861	1.49576	1.41616	1.43886	1.32104	1.42383
ID=Ap.00g014060	tig00000496	36795	40470	1.35447	1.42974	1.69861	1.49576	1.41616	1.43886	1.32104	1.42383
ID=Ap.00g014070	tig00000496	44604	46818	1.35447	1.42974	1.69861	1.49576	1.41616	1.43886	1.32104	1.42383
ID=Ap.00g014080	tig00000496	48284	55304	1.35447	1.42974	1.69861	1.49576	1.41616	1.43886	1.32104	1.42383
ID=Ap.00g014090	tig00000496	56447	58799	1.35447	1.42974	1.69861	1.49576	1.41616	1.43886	1.32104	1.42383
ID=Ap.00g014100	tig00000496	66355	71851	1.35447	1.42974	1.69861	1.49576	1.41616	1.43886	1.32104	1.42383
ID=Ap.00g014110	tig00000496	78833	81896	1.35447	1.42974	1.69861	1.49576	1.41616	1.43886	1.32104	1.42383
ID=Ap.00g014120	tig00000496	94350	99640	1.35447	1.42974	1.69861	1.49576	1.41616	1.43886	1.32104	1.42383
ID=Ap.00g014130	tig00000496	100871	101506	1.35447	1.42974	1.69861	1.49576	1.41616	1.43886	1.32104	1.42383
ID=Ap.00g014140	tig00000496	113789	118064	1.35447	1.42974	1.69861	1.49576	1.41616	1.43886	1.32104	1.42383
ID=Ap.00g014150	tig00000496	119304	134328	1.35447	1.42974	1.69861	1.49576	1.41616	1.43886	1.32104	1.42383
ID=Ap.00g014160	tig00000496	140814	141718	1.35447	1.42974	1.69861	1.49576	1.41616	1.43886	1.32104	1.42383
ID=Ap.00g014170	tig00000496	151231	156364	1.35447	1.42974	1.69861	1.49576	1.41616	1.43886	1.32104	1.42383
ID=Ap.00g014180	tig00000496	156825	162658	1.35447	1.42974	1.69861	1.49576	1.41616	1.43886	1.32104	1.42383
ID=Ap.00g014190	tig00000496	166483	169385	1.35447	1.42974	1.69861	1.49576	1.41616	1.43886	1.32104	1.42383
ID=Ap.00g014200	tig00000496	171959	175990	1.35447	1.42974	1.69861	1.49576	1.41616	1.43886	1.32104	1.42383
ID=Ap.00g014210	tig00000496	180390	181772	1.35447	1.42974	1.69861	1.49576	1.41616	1.43886	1.32104	1.42383
ID=Ap.00g014220	tig00000496	182787	184334	1.35447	1.42974	1.69861	1.49576	1.41616	1.43886	1.32104	1.42383
ID=Ap.00g014230	tig00000496	186587	188380	1.35447	1.42974	1.69861	1.49576	1.41616	1.43886	1.32104	1.42383
ID=Ap.00g014240	tig00000496	192124	199981	1.35447	1.42974	1.69861	1.49576	1.41616	1.43886	1.32104	1.42383
ID=Ap.00g014250	tig00000496	200080	200715	1.35447	1.42974	1.69861	1.49576	1.41616	1.43886	1.32104	1.42383
ID=Ap.00g014260	tig00025002	28604	28787	1.76266	1.49529	1.83854	1.60767	2.11551	0.277638	2.29948	1.50204
ID=Ap.00g014270	tig00025002	84899	108689	1.76266	1.49529	1.83854	1.60767	2.11551	1.73342	1.69445	1.50204
ID=Ap.00g014280	tig00025002	103127	108689	1.76266	1.49529	1.83854	1.60767	2.11551	1.73342	1.69445	1.50204
ID=Ap.00g014290	tig00025002	119287	119608	1.76266	1.49529	1.83854	1.60767	2.11551	1.73342	1.69445	1.50204
ID=Ap.00g014300	tig00025002	119801	120465	1.76266	1.49529	1.83854	1.60767	2.11551	1.73342	1.69445	1.50204
ID=Ap.00g014310	tig00123383	18993	19166	0.439188	0.529317	1	1	1	1.56785	1.4893	1
ID=Ap.00g014320	tig00123383	27574	37089	0.439188	0.529317	1	1	1	1.56785	1.4893	33.2451
ID=Ap.00g014330	tig00123383	74574	75905	1	1.78761	2.18511	1	1	1.56785	1.4893	1
ID=Ap.00g014340	tig00123383	133126	133950	1	1	2.18511	1	1	1	1.4893	1
ID=Ap.00g014350	tig00123383	135334	137468	1	1	2.18511	1	1	1	1.4893	1
ID=Ap.00g014360	tig00123383	140044	147820	1	1	2.18511	1	1	1	1.4893	1
ID=Ap.00g014370	tig00123383	155706	155978	1	1	2.18511	1	1	1	1.4893	1
ID=Ap.00g014380	tig00123383	159385	159930	1	1	2.18511	1	1	1	1.4893	1
ID=Ap.00g014390	tig00123383	165346	165760	0.118433	1	0.131753	1	1	0.138502	1.4893	1
ID=Ap.00g014400	tig00123383	176875	179816	1	1	1	1	1	1	1.4893	1
ID=Ap.00g014410	tig00123383	182510	184709	1	1	1	1	1	1	1.4893	1
ID=Ap.00g014420	tig00123383	191004	192254	1	1	1	1	1	1	1.4893	1
ID=Ap.00g014430	tig00124258	12363	12951	1	1	1	0.348535	1	2.02701	0.363639	0.363615
ID=Ap.00g014440	tig00124258	15943	16461	3.45151	1	1	0.348535	1	2.02701	0.363639	0.363615
ID=Ap.00g014450	tig00124258	67871	68022	3.45151	1	1	2.08903	1	2.02701	3.17906	1.70525
ID=Ap.00g014460	tig00021502	25630	25808	1	1.58352	1.7399	1.54261	1.63972	1	1	1
ID=Ap.00g014470	tig00021502	27533	31605	1	1.58352	1.7399	1.54261	1.63972	1	1	1
ID=Ap.00g014480	tig00021502	41003	42401	1	1.58352	1.7399	1.54261	1.63972	1	1	1
ID=Ap.00g014490	tig00021502	53248	53601	1	1.58352	1.7399	1.54261	1.63972	1	1	1
ID=Ap.00g014500	tig00021502	55767	64050	1	1.58352	1.7399	1.54261	1.63972	1	1	1
ID=Ap.00g014510	tig00036584	1217	2592	1	1	1	1	1	1	1	1
ID=Ap.00g014520	tig00036584	4039	19438	1	1	1	1	1	1	1	1
ID=Ap.00g014530	tig00009310	4497	8448	1.6947	1.5244	1.97027	2.62508	2.09497	2.13709	1.48478	2.29181
ID=Ap.00g014540	tig00009310	16130	19315	1.6947	1.5244	1.97027	2.62508	2.09497	2.13709	1.48478	2.29181
ID=Ap.00g014550	tig00009310	29659	44341	1.6947	1.5244	1.97027	2.62508	2.09497	2.13709	1.48478	2.29181
ID=Ap.00g014560	tig00009310	62415	75596	1.6947	1.5244	1.97027	2.62508	2.09497	2.13709	1.48478	2.29181
ID=Ap.00g014570	tig00009310	97293	97874	1	1.5244	1.97027	1	1	1	1.48478	1
ID=Ap.00g014580	tig00009310	108399	110816	1	1.5244	1.97027	1	1	1	1.48478	1
ID=Ap.00g014590	tig00122201	955	14702	1	1.69447	2.01814	1.65111	1.64814	1.47288	1.75571	1.67037
ID=Ap.00g014600	tig00122201	25541	26083	1	1.69447	2.01814	1.65111	1.64814	1.47288	1.75571	1.67037
ID=Ap.00g014610	tig00122201	65249	74994	1.55618	1.69447	2.01814	1.65111	1.64814	1.47288	1.75571	1.67037
ID=Ap.00g014620	tig00122201	84986	89469	1.55618	1.69447	2.01814	1.65111	1.64814	1.47288	1.75571	1.67037
ID=Ap.00g014630	tig00122201	98029	104688	1.55618	1.69447	2.01814	1.65111	1.64814	1.47288	1.75571	1.67037
ID=Ap.00g014640	tig00122201	103199	104964	1.55618	1.69447	2.01814	1.65111	1.64814	1.47288	1.75571	1.67037
ID=Ap.00g014650	tig00122201	107168	108780	1.55618	1.69447	2.01814	1.65111	1.64814	1.47288	1.75571	1.67037
ID=Ap.00g014660	tig00122201	114920	116351	1.55618	1.69447	2.01814	1.65111	1.64814	1.47288	1.75571	1.67037
ID=Ap.00g014670	tig00122201	118054	119312	1.55618	1.69447	2.01814	1.65111	1.64814	1.47288	1.75571	1.67037
ID=Ap.00g014680	tig00122201	123491	128246	1.55618	1.69447	2.01814	1.65111	1.64814	1.47288	1.75571	1.67037
ID=Ap.00g014690	tig00122201	130725	135368	1.55618	1.69447	2.01814	1.65111	1.64814	1.47288	1.75571	1.67037
ID=Ap.00g014700	tig00122201	136821	142722	1.55618	1.69447	2.01814	1.65111	1.64814	1.47288	1.75571	1.67037
ID=Ap.00g014710	tig00122201	148730	149629	1.55618	1.69447	2.01814	1.65111	1.64814	1.47288	1.75571	1.67037
ID=Ap.00g014720	tig00122201	169061	170787	1.55618	1.69447	2.01814	1.65111	1.64814	1.47288	1.75571	1.67037
ID=Ap.00g014730	tig00122201	175057	179399	1.55618	1.69447	2.01814	1.65111	1.64814	1.47288	1.75571	1.67037
ID=Ap.00g014740	tig00122201	183089	188759	1.55618	1.69447	2.01814	1.65111	1.64814	1.47288	1.75571	1.67037
ID=Ap.00g014750	tig00122201	190224	199557	1.55618	1.69447	2.01814	1.65111	1.64814	1.47288	1.75571	1.67037
ID=Ap.00g014760	tig00122201	202120	206586	1.55618	1.69447	2.01814	1.65111	1.64814	1.47288	1.75571	1.67037
ID=Ap.00g014770	tig00122201	221971	224159	1.55618	1.69447	2.01814	1.65111	1.64814	1.47288	1.75571	1.67037
ID=Ap.00g014780	tig00122201	230752	231684	1.55618	1.69447	2.01814	1.65111	1.64814	1.47288	1.75571	1.67037
ID=Ap.00g014790	tig00122201	243512	244446	1.55618	1.69447	2.01814	1.65111	1.64814	1.47288	1.75571	1.67037
ID=Ap.00g014800	tig00122201	248571	249518	1.55618	1.69447	2.01814	1.65111	1.64814	1.47288	1.75571	1.67037
ID=Ap.00g014810	tig00122201	253972	254922	1.55618	1.69447	2.01814	1.65111	1.64814	1.47288	1.75571	1.67037
ID=Ap.00g014820	tig00122201	272599	275497	1.55618	1.69447	2.01814	1.65111	1.64814	1.47288	1.75571	1.67037
ID=Ap.00g014830	tig00122201	287798	288214	1.55618	1.69447	2.01814	1.65111	1.64814	1.47288	1.75571	1.67037
ID=Ap.00g014840	tig00122201	307011	312802	1.55618	1.69447	2.01814	1.65111	1.64814	1.47288	1.75571	1.67037
ID=Ap.00g014850	tig00122201	315536	323438	1.55618	1.69447	2.01814	1.65111	1.64814	1.47288	1.75571	1.67037
ID=Ap.00g014860	tig00122201	363033	364652	1.55618	1.69447	2.01814	1.65111	1.64814	1.47288	1.75571	1.67037
ID=Ap.00g014870	tig00122201	393895	399071	1.55618	1.69447	2.01814	1.65111	1.64814	1.47288	1.75571	1.67037
ID=Ap.00g014880	tig00122201	402456	403454	1.55618	1.69447	2.01814	1.65111	1.64814	1.47288	1.75571	1.67037
ID=Ap.00g014890	tig00122201	404721	407708	1.55618	1.69447	2.01814	1.65111	1.64814	1.47288	1.75571	1.67037
ID=Ap.00g014900	tig00122201	419890	431234	1.55618	1.69447	2.01814	1.65111	1.64814	1.47288	1.75571	1.67037
ID=Ap.00g014910	tig00122201	433653	438269	1.55618	1.69447	2.01814	1.65111	1.64814	1.47288	1.75571	1.67037
ID=Ap.00g014920	tig00122201	439824	443595	1.55618	1.69447	2.01814	1.65111	1.64814	1.47288	1.75571	1.67037
ID=Ap.00g014930	tig00122201	450282	451650	1.55618	1.69447	2.01814	1.65111	1.64814	1.47288	1.75571	1.67037
ID=Ap.00g014940	tig00122201	464293	469046	1.55618	1.69447	2.01814	1.65111	1.64814	2.47527	1.75571	1.67037
ID=Ap.00g014950	tig00122201	472705	474606	1.55618	1.69447	2.01814	1.65111	1.64814	2.47527	1.75571	1.67037
ID=Ap.00g014960	tig00122201	476298	482492	1.55618	1.69447	2.01814	1.65111	1.64814	2.47527	1.75571	1.67037
ID=Ap.00g014970	tig00122201	483418	483882	1.55618	1.69447	2.01814	1.65111	1.64814	2.47527	1.75571	1.67037
ID=Ap.00g014980	tig00122201	488185	491484	1.55618	1.69447	2.01814	1.65111	1.64814	2.47527	1.75571	1.67037
ID=Ap.00g014990	tig00122201	493978	500513	1.55618	1.69447	2.01814	1.65111	1.64814	2.47527	1.75571	1.67037
ID=Ap.00g015000	tig00122201	503092	520723	1.55618	1.69447	2.01814	1.65111	1.64814	2.47527	1.75571	1.67037
ID=Ap.00g015010	tig00122201	524974	525441	1.55618	1.69447	2.01814	1.65111	1.64814	2.47527	1.75571	1.67037
ID=Ap.00g015020	tig00122201	536846	539223	1.55618	1.69447	2.01814	1.65111	1.64814	2.47527	1.75571	1.67037
ID=Ap.00g015030	tig00122201	562663	564769	1.55618	1.69447	2.01814	1.65111	1.64814	2.47527	1.75571	1.67037
ID=Ap.00g015040	tig00122201	567985	573705	1.55618	1.69447	2.01814	1.65111	1.64814	2.47527	1.75571	1.67037
ID=Ap.00g015050	tig00122201	580860	590608	1.55618	1.69447	2.01814	1.65111	1.64814	2.47527	1.75571	1.67037
ID=Ap.00g015060	tig00122201	596121	599680	1.55618	1.69447	2.01814	1.65111	1.64814	2.47527	1.75571	1.67037
ID=Ap.00g015070	tig00122201	617367	621433	1.55618	1.69447	2.01814	1.65111	1.64814	2.47527	1.75571	1.67037
ID=Ap.00g015080	tig00122201	623240	630877	1.55618	1.69447	2.01814	1.65111	1.64814	2.47527	1.75571	1.67037
ID=Ap.00g015090	tig00122201	632631	633934	1.55618	1.69447	2.01814	1.65111	1.64814	2.47527	1.75571	1.67037
ID=Ap.00g015100	tig00122201	635804	638448	1.55618	1.69447	2.01814	1.65111	1.64814	2.47527	1.75571	1.67037
ID=Ap.00g015110	tig00122201	646607	648863	1.55618	1.69447	2.01814	1.65111	1.64814	2.47527	1.75571	1.67037
ID=Ap.00g015120	tig00122201	652356	653990	1.55618	1.69447	2.01814	1.65111	1.64814	2.47527	1.75571	1.67037
ID=Ap.00g015130	tig00122201	660815	661120	1.55618	1.69447	2.01814	1.65111	1.64814	2.47527	1.75571	1.67037
ID=Ap.00g015140	tig00024027	3390	4799	1.33131	1.37778	2.98018	1.52528	1	1.56322	1	1
ID=Ap.00g015150	tig00024027	15511	15856	1.33131	1.37778	2.98018	1.52528	1	1.56322	1	1
ID=Ap.00g015160	tig00024027	42707	43042	1.33131	1.37778	0.456278	1.52528	1.85889	1.56322	1	1.65798
ID=Ap.00g015170	tig00024027	53728	55090	1.33131	1.37778	1.56023	1.52528	1.85889	1.56322	1	1.65798
ID=Ap.00g015180	tig00024027	59192	62870	1.33131	1.37778	1.56023	1.52528	1.85889	1.56322	1	1.65798
ID=Ap.00g015190	tig00024027	84070	85499	1.33131	1	1.56023	1.52528	1	1	0.558428	1.65798
ID=Ap.00g015200	tig00024027	147085	147872	1.33131	1	1.56023	1.52528	1.65642	1	0.558428	1.65798
ID=Ap.00g015210	tig00024027	148181	148780	1.33131	1	1.56023	1.52528	1.65642	1	0.558428	1.65798
ID=Ap.00g015220	tig00018145	20999	22287	1	1	1	0.376867	1.58491	0.429703	1	1
ID=Ap.00g015230	tig00018145	60181	65772	1	1	1	1.59445	1.58491	1.93342	1.70274	1
ID=Ap.00g015240	tig00018145	66963	71065	1	1	1	1.59445	1.58491	1.93342	1.70274	1
ID=Ap.00g015250	tig00125724	23010	23341	1	1	1	0.269149	0.31765	1	1	0.243212
ID=Ap.00g015260	tig00019279	33205	33418	0.402904	0.477983	0.566717	0.504713	0.573101	0.531046	1.82534	0.39007
ID=Ap.00g015270	tig00019279	111451	111733	2.04667	1.84118	2.18781	2.05852	1.94317	1.61979	1.82534	1.96963
ID=Ap.00g015280	tig00019279	124152	130537	2.04667	1.84118	2.18781	2.05852	1.94317	1.61979	1.82534	1.96963
ID=Ap.00g015290	tig00019279	138458	140126	2.04667	1.84118	2.18781	2.05852	1.94317	1.61979	1.82534	1.96963
ID=Ap.00g015300	tig00001202	7927	11405	1.31517	1.45157	1.60106	1.33512	1.51286	1.5125	1.39823	1.41856
ID=Ap.00g015310	tig00001202	13525	19079	1.31517	1.45157	1.60106	1.33512	1.51286	1.5125	1.39823	1.41856
ID=Ap.00g015320	tig00001202	26079	30460	1.31517	1.45157	1.60106	1.33512	1.51286	1.5125	1.39823	1.41856
ID=Ap.00g015330	tig00001202	39510	41015	1.31517	1.45157	1.60106	1.33512	1.51286	1.5125	1.39823	1.41856
ID=Ap.00g015340	tig00001202	45057	47720	1.31517	1.45157	1.60106	1.33512	1.51286	1.5125	1.39823	1.41856
ID=Ap.00g015350	tig00001202	52917	53806	1.31517	1.45157	1.60106	1.33512	1.51286	1.5125	1.39823	1.41856
ID=Ap.00g015360	tig00001202	55324	59875	1.31517	1.45157	1.60106	1.33512	1.51286	1.5125	1.39823	1.41856
ID=Ap.00g015370	tig00001202	61084	65073	1.31517	1.45157	1.60106	1.33512	1.51286	1.5125	1.39823	1.41856
ID=Ap.00g015380	tig00001202	69281	69994	1.31517	1.45157	1.60106	1.33512	1.51286	1.5125	1.39823	1.41856
ID=Ap.00g015390	tig00001202	77818	78048	1.31517	1.45157	1.60106	1.33512	1.51286	1.5125	1.39823	1.41856
ID=Ap.00g015400	tig00001202	95286	98267	1.31517	1.45157	1.60106	1.33512	1.51286	1.5125	1.39823	1.41856
ID=Ap.00g015410	tig00001202	99199	103890	1.31517	1.45157	1.60106	1.33512	1.51286	1.5125	1.39823	1.41856
ID=Ap.00g015420	tig00001202	104889	107263	1.31517	1.45157	1.60106	1.33512	1.51286	1.5125	1.39823	1.41856
ID=Ap.00g015430	tig00001202	109452	113612	1.31517	1.45157	1.60106	1.33512	1.51286	1.5125	1.39823	1.41856
ID=Ap.00g015440	tig00001202	115822	116205	1.31517	1.45157	1.60106	1.33512	1.51286	1.5125	1.39823	1.41856
ID=Ap.00g015450	tig00001202	119085	123232	1.31517	1.45157	1.60106	1.33512	1.51286	1.5125	1.39823	1.41856
ID=Ap.00g015460	tig00001202	126940	128235	1.31517	1.45157	1.60106	1.33512	1.51286	1.5125	1.39823	1.41856
ID=Ap.00g015470	tig00001202	130777	133326	1.31517	1.45157	1.60106	1.33512	1.51286	1.5125	1.39823	1.41856
ID=Ap.00g015480	tig00001202	135162	137537	1.31517	1.45157	1.60106	1.33512	1.51286	1.5125	1.39823	1.41856
ID=Ap.00g015490	tig00001202	146389	147006	1.31517	1.45157	1.60106	1.33512	1.51286	1.5125	1.39823	1.41856
ID=Ap.00g015500	tig00001202	152450	156027	1.31517	1.45157	1.60106	1.33512	1.51286	1.5125	1.39823	1.41856
ID=Ap.00g015510	tig00001202	157419	162749	1.31517	1.45157	1.60106	1.33512	1.51286	1.5125	1.39823	1.41856
ID=Ap.00g015520	tig00001202	166735	169638	1.31517	1.45157	1.60106	1.33512	1.51286	1.5125	1.39823	1.41856
ID=Ap.00g015530	tig00001202	187415	190203	1.31517	1.45157	1.60106	1.33512	1.51286	1.5125	1.39823	1.41856
ID=Ap.00g015540	tig00001202	194504	195860	1.31517	1.45157	1.60106	1.33512	1.51286	1.5125	1.39823	1.41856
ID=Ap.00g015550	tig00001202	202085	203055	1.31517	1.45157	1.60106	1.33512	1.51286	1.5125	1.39823	1.41856
ID=Ap.00g015560	tig00001202	205214	211828	1.31517	1.45157	1.60106	1.33512	1.51286	1.5125	1.39823	1.41856
ID=Ap.00g015570	tig00001202	217296	219811	1.31517	1.45157	1.60106	1.33512	1.51286	1.5125	1.39823	1.41856
ID=Ap.00g015580	tig00001202	230166	231431	1.31517	1.45157	1.60106	1.33512	1.51286	1.5125	1.39823	1.41856
ID=Ap.00g015590	tig00001202	236320	240643	1.31517	1.45157	1.60106	1.33512	1.51286	1.5125	1.39823	1.41856
ID=Ap.00g015600	tig00001202	243333	244904	1.31517	1.45157	1.60106	1.33512	1.51286	1.5125	1.39823	1.41856
ID=Ap.00g015610	tig00001202	249111	250893	1.31517	1.45157	1.60106	1.33512	1.51286	1.5125	1.39823	1.41856
ID=Ap.00g015620	tig00001202	257757	265973	1.31517	1.45157	1.60106	1.33512	1.51286	1.5125	1.39823	1.41856
ID=Ap.00g015630	tig00001202	268471	270081	1.31517	1.45157	1.60106	1.33512	1.51286	1.5125	1.39823	1.41856
ID=Ap.00g015640	tig00001202	272138	275586	1.31517	1.45157	1.60106	1.33512	1.51286	1.5125	1.39823	1.41856
ID=Ap.00g015650	tig00001202	285016	285319	1.31517	1.45157	1.60106	1.33512	1.51286	1.5125	1.39823	1.41856
ID=Ap.00g015660	tig00001202	301257	306393	1.31517	1.45157	1.60106	1.33512	1.51286	1.5125	1.39823	1.41856
ID=Ap.00g015670	tig00001202	309905	313396	1.31517	1.45157	1.60106	1.33512	1.51286	1.5125	1.39823	1.41856
ID=Ap.00g015680	tig00001202	314181	314786	1.31517	1.45157	1.60106	1.33512	1.51286	1.5125	1.39823	1.41856
ID=Ap.00g015690	tig00001202	316004	319628	1.31517	1.45157	1.60106	1.33512	1.51286	1.5125	1.39823	1.41856
ID=Ap.00g015700	tig00001202	321278	323804	1.31517	1.45157	1.60106	1.33512	1.51286	1.5125	1.39823	1.41856
ID=Ap.00g015710	tig00001202	328485	328982	1.31517	1.45157	1.60106	1.33512	1.51286	1.5125	1.39823	1.41856
ID=Ap.00g015720	tig00001202	338976	343743	1.31517	1.45157	1.60106	1.33512	1	1.5125	1.39823	1.41856
ID=Ap.00g015730	tig00001202	344522	349352	1.31517	1.45157	1.60106	1.33512	1	1.5125	1.39823	1.41856
ID=Ap.00g015740	tig00001202	351742	352102	1.31517	1.45157	1.60106	1.33512	1.37789	1.5125	1.39823	1.41856
ID=Ap.00g015750	tig00001202	354884	355171	1.31517	1.45157	1.60106	1.33512	1.37789	1.5125	1.39823	1.41856
ID=Ap.00g015760	tig00001202	360810	370290	1.31517	1.45157	1.60106	1.33512	1.37789	1.5125	1.39823	1.41856
ID=Ap.00g015770	tig00001202	372774	374954	1.31517	1.45157	1.60106	1.33512	1.37789	1.5125	1.39823	1.41856
ID=Ap.00g015780	tig00001202	375648	378896	1.31517	1.45157	1.60106	1.33512	1.37789	1.5125	1.39823	1.41856
ID=Ap.00g015790	tig00001202	401130	402722	1.31517	1.45157	1.60106	1.33512	1.37789	1.5125	1.39823	1.41856
ID=Ap.00g015800	tig00001202	403747	409856	1.31517	1.45157	1.60106	1.33512	1.37789	1.5125	1.39823	1.41856
ID=Ap.00g015810	tig00001202	411769	438741	1.31517	1.45157	1.60106	1.33512	1.37789	1.5125	1.39823	1.41856
ID=Ap.00g015820	tig00013809	5139	5927	0.565162	1	1	1	1	1	1	1
ID=Ap.00g015830	tig00013809	13669	14313	0.565162	1	1	1	1	1	1	1
ID=Ap.00g015840	tig00013809	26679	29616	0.565162	1	1	1	1	1	1	1
ID=Ap.00g015850	tig00013809	54728	55343	0.565162	1	1	1	1	1	1	1
ID=Ap.00g015860	tig00013809	64608	65191	1	1	1	1	1	1	1	1
ID=Ap.00g015870	tig00013809	84853	85649	0.603428	1	1	1	1	1	1	1
ID=Ap.00g015880	tig00013809	85845	86039	0.603428	1	1	1	1	1	1	1
ID=Ap.00g015890	tig00013809	97975	98503	0.603428	1	1	1	1	1	1	1
ID=Ap.00g015900	tig00013809	106397	106855	0.603428	1	1	1	1	1	1	1
ID=Ap.00g015910	tig00017486	21592	21818	1	1	1	1	1	1	1	1.80372
ID=Ap.00g015920	tig00017486	22647	23054	0.684604	1	1	1	1	1	1	1.80372
ID=Ap.00g015930	tig00017486	27005	27220	0.684604	1	1	1	1	1	1	0.617014
ID=Ap.00g015940	tig00017486	30047	30262	0.684604	1	1	1	1	1	1	0.617014
ID=Ap.00g015950	tig00017486	30495	32683	0.684604	1	1	1	1	1	1	0.617014
ID=Ap.00g015960	tig00017486	39112	39327	0.684604	1	1	1	1	1	1	0.617014
ID=Ap.00g015970	tig00017486	42154	42369	0.684604	1	1	1	1	1	1	0.617014
ID=Ap.00g015980	tig00017486	58356	68423	0.684604	1	1	1	1	1	1	0.583328
ID=Ap.00g015990	tig00017486	72238	73184	0.684604	1	1	1	1	1	1	0.583328
ID=Ap.00g016000	tig00017486	111764	112101	1	1	1	1	0.510071	1	1	1
ID=Ap.00g016010	tig00017486	135099	135425	1	0.492951	1	1	0.510071	0.557259	2.21416	1
ID=Ap.00g016020	tig00017486	140620	141630	1	2.16756	1	1	0.510071	0.557259	2.21416	1
ID=Ap.00g016030	tig00017486	163859	164222	2.38481	2.16756	1	1	0.510071	1	2.21416	1
ID=Ap.00g016040	tig00017486	172216	172923	2.38481	2.16756	1	1	0.510071	3.0246	2.21416	1
ID=Ap.00g016050	tig00017486	183867	184511	2.38481	2.16756	1	1	0.510071	3.0246	2.21416	1
ID=Ap.00g016060	tig00017486	203037	204054	2.38481	2.16756	1	1	1	3.0246	2.21416	1
ID=Ap.00g016070	tig00017486	204470	205553	2.38481	2.16756	1	1	1	3.0246	2.21416	1
ID=Ap.00g016080	tig00017486	229219	229727	2.38481	2.16756	1	1	1	2.11593	2.21416	1
ID=Ap.00g016090	tig00021616	1838	2058	1	2.71588	2.46021	2.58875	2.29272	2.64753	2.50492	2.35618
ID=Ap.00g016100	tig00021616	8563	10091	1	2.71588	2.46021	2.58875	2.29272	2.64753	2.50492	2.35618
ID=Ap.00g016110	tig00021616	18270	19405	2.85034	2.71588	2.46021	2.58875	2.29272	2.64753	2.50492	2.35618
ID=Ap.00g016120	tig00021616	19482	19667	2.85034	2.71588	2.46021	2.58875	2.29272	2.64753	2.50492	2.35618
ID=Ap.00g016130	tig00021616	22641	38487	2.85034	2.71588	2.46021	2.58875	2.29272	2.64753	2.50492	2.35618
ID=Ap.00g016140	tig00021616	44071	44277	2.85034	2.71588	2.46021	2.58875	2.29272	2.64753	2.50492	2.35618
ID=Ap.00g016150	tig00021616	46098	47336	2.85034	2.71588	2.46021	2.58875	2.29272	2.64753	2.50492	2.35618
ID=Ap.00g016160	tig00021616	61357	61587	2.85034	2.71588	2.46021	2.58875	2.29272	2.64753	2.50492	2.35618
ID=Ap.00g016170	tig00021616	61966	62196	2.85034	2.71588	2.46021	2.58875	2.29272	2.64753	2.50492	2.35618
ID=Ap.00g016180	tig00021616	63463	63645	2.85034	2.71588	2.46021	2.58875	2.29272	2.64753	2.50492	2.35618
ID=Ap.00g016190	tig00021616	119783	120885	2.18513	2.71588	2.46021	2.58875	2.29272	2.64753	2.50492	2.35618
ID=Ap.00g016200	tig00021616	129482	129805	2.18513	2.71588	2.46021	2.58875	2.29272	2.64753	2.50492	2.35618
ID=Ap.00g016210	tig00021616	145547	146890	2.18513	2.71588	2.46021	2.58875	2.29272	2.64753	2.50492	2.35618
ID=Ap.00g016220	tig00026312	380	1318	2.44594	1.53746	1	1.83941	1	1.43481	0.317821	1.45146
ID=Ap.00g016230	tig00026312	1346	2053	2.44594	1.53746	1	1.83941	1	1.43481	0.317821	1.45146
ID=Ap.00g016240	tig00026312	28728	30323	2.44594	1.53746	1	1.83941	1	1.43481	1	1.45146
ID=Ap.00g016250	tig00026312	32113	32559	2.44594	1.53746	1	1.83941	1	1.43481	1	1.45146
ID=Ap.00g016260	tig00026312	86513	88346	2.44594	1.53746	1	1.83941	1.56774	1.43481	1	1.45146
ID=Ap.00g016270	tig00002455	1151	1514	1.57135	1	1	1.62797	1	1	1	1
ID=Ap.00g016280	tig00002455	9566	11315	1.57135	1	1	1.62797	1	1	1	1
ID=Ap.00g016290	tig00002455	13864	14151	1.57135	1	1	1.62797	1	1	1	1
ID=Ap.00g016300	tig00002455	19291	23377	1.57135	1	1	1.62797	1	1	1	1
ID=Ap.00g016310	tig00015115	3752	5349	1.40667	1.3963	1.76967	1.45375	1.40134	1.81754	1.6624	1.64448
ID=Ap.00g016320	tig00015115	9683	10553	1.40667	1.3963	1.76967	1.45375	1.40134	1.81754	1.6624	1.64448
ID=Ap.00g016330	tig00015115	12298	13740	1.40667	1.3963	1.76967	1.45375	1.40134	1.81754	1.6624	1.64448
ID=Ap.00g016340	tig00015115	28120	29523	1.40667	1.3963	1.76967	1.45375	1.40134	1.81754	1.6624	1.64448
ID=Ap.00g016350	tig00015115	52905	60150	1.40667	1.3963	1.76967	1.45375	1.40134	1.50865	1.6624	1.64448
ID=Ap.00g016360	tig00015115	77454	83764	1.40667	1.3963	1.76967	1.45375	1.40134	1.50865	1.6624	1.64448
ID=Ap.00g016370	tig00015115	87798	91465	1.40667	1.3963	1.76967	1.45375	1.40134	1.50865	1.6624	1
ID=Ap.00g016380	tig00015115	92802	94004	1.40667	1.3963	1.76967	1.45375	1.40134	1.50865	1.6624	1
ID=Ap.00g016390	tig00015115	98127	98405	1.40667	1.3963	1.76967	1.45375	1.40134	1.50865	1.6624	1
ID=Ap.00g016400	tig00015115	134815	145454	1.40833	1.3963	1.76967	1.45375	1.40134	1.50865	1.6624	1.38111
ID=Ap.00g016410	tig00015115	152218	152493	1.40833	1.3963	1.76967	1.45375	1.40134	1.50865	1	1.38111
ID=Ap.00g016420	tig00015115	161029	172693	1.40833	1.3963	1.76967	1.45375	1.40134	1.50865	1.79638	1.38111
ID=Ap.00g016430	tig00015115	175072	176289	1.40833	1.3963	1.76967	1.45375	1.40134	1.50865	1.79638	1.38111
ID=Ap.00g016440	tig00015115	177737	190326	1.40833	1.3963	1.76967	1.45375	1.40134	1.50865	0.377107	1.38111
ID=Ap.00g016450	tig00015115	194090	199188	1.40833	1.3963	1.76967	1.45375	1.40134	1.50865	1	1.38111
ID=Ap.00g016460	tig00015115	201210	205657	1.40833	1.3963	1.76967	1.45375	1.40134	1.50865	1	1.38111
ID=Ap.00g016470	tig00036896	6232	6770	0.534593	1	1	1	1	1.94991	1	0.522681
ID=Ap.00g016480	tig00124226	21742	22779	1	0.387326	0.398012	0.384638	0.380315	0.37809	0.316885	1
ID=Ap.00g016490	tig00023249	174	839	1	1	1	1.35435	1	1	1.36703	1
ID=Ap.00g016500	tig00023249	4768	20154	1	1	1	1.35435	1	1	1.36703	1
ID=Ap.00g016510	tig00023249	24857	25810	1	1	1	1.35435	1	1	1.36703	1
ID=Ap.00g016520	tig00023249	28427	33159	1	1.81991	2.19718	1.35435	1.55013	2.09505	1.36703	1
ID=Ap.00g016530	tig00023249	36052	37425	1	1.81991	2.19718	1.35435	1.55013	2.09505	1.36703	1
ID=Ap.00g016540	tig00023249	46006	50494	1	1.81991	2.19718	1.35435	1.55013	2.09505	1.36703	1
ID=Ap.00g016550	tig00023249	53368	55448	1	1.81991	2.19718	1.35435	1.55013	2.09505	1.36703	1
ID=Ap.00g016560	tig00011618	19335	19523	1.46813	1	1.55577	1.32779	1.79244	1.61943	1.45758	1
ID=Ap.00g016570	tig00011618	20994	47291	1.46813	1	1.55577	1.32779	1.79244	1.61943	1.45758	1
ID=Ap.00g016580	tig00011618	48783	49055	1.46813	1	1.55577	1.32779	1.79244	1.61943	1.45758	1
ID=Ap.00g016590	tig00011618	61290	71680	1.46813	1.63247	1.55577	1.32779	1.79244	1.61943	1.45758	1
ID=Ap.00g016600	tig00011618	77146	77376	1.46813	1.63247	1.55577	1.32779	1.79244	1.61943	1.45758	1
ID=Ap.00g016610	tig00011618	78394	86547	1.46813	1.63247	1.55577	1.32779	1.79244	1.61943	1.45758	1
ID=Ap.00g016620	tig00011618	113937	116817	1.46813	1.63247	1.55577	1.32779	1	1.61943	1.45758	1
ID=Ap.00g016630	tig00011618	154620	162698	1.46813	1.63247	1.55577	1.32779	2.92433	1.61943	1.45758	1
ID=Ap.00g016640	tig00011618	180826	184586	1.46813	1.63247	1.55577	1.32779	1	1.61943	1.45758	1.46883
ID=Ap.00g016650	tig00011618	188749	193224	1	1.63247	1.55577	1.32779	1	1.61943	1.45758	1.46883
ID=Ap.00g016660	tig00011618	223716	226232	1	1	1.55577	1.32779	1	1.61943	1.45758	1.46883
ID=Ap.00g016670	tig00011618	247965	252325	1	1	1.55577	1	1	1	1	1
ID=Ap.00g016680	tig00011618	257142	262057	1	1	1.55577	1	1	1	1	1
ID=Ap.00g016690	tig00011618	275531	277054	1	1.49376	1.55577	1	1	1	1.63084	1
ID=Ap.00g016700	tig00011618	283682	288042	1	1.49376	1.55577	1	1	1	1.63084	1
ID=Ap.00g016710	tig00011618	294241	299171	1	1.49376	1.55577	1.33487	1	1.508	1.63084	1
ID=Ap.00g016720	tig00011618	316093	318402	1	1.49376	1.55577	1.33487	1	1.508	1.63084	1.52519
ID=Ap.00g016730	tig00011618	319896	320102	1	1.49376	1.55577	1.33487	1	1.508	1.63084	1.52519
ID=Ap.00g016740	tig00011618	324046	327810	1	1.49376	1.55577	1.33487	1	1.508	1.63084	1.52519
ID=Ap.00g016750	tig00011618	354095	354856	1	1.49376	1.55577	1.33487	1	1.508	1.63084	1.52519
ID=Ap.00g016760	tig00011618	374450	374716	1	1.49376	1.55577	1.33487	1	1.508	1.63084	1.52519
ID=Ap.00g016770	tig00122728	55228	55713	1.27603	1	1	1	1.70676	1.80978	1	1.60402
ID=Ap.00g016780	tig00122728	96124	96562	1.27603	1.94275	1	1	1.70676	1.80978	1	0.37098
ID=Ap.00g016790	tig00122728	96602	97297	1.27603	1.94275	1	1	1.70676	1.80978	1	0.37098
ID=Ap.00g016800	tig00122728	118909	120021	1.27603	1.94275	1	1.5663	1.70676	1.80978	1	1.79215
ID=Ap.00g016810	tig00122728	123815	133946	1.27603	1.94275	1	1.5663	1.70676	1.80978	1	1.79215
ID=Ap.00g016820	tig00122728	135243	139152	1.27603	1.94275	1	1	1.70676	1	1	1.79215
ID=Ap.00g016830	tig00122728	150350	150586	1.27603	1.94275	1	1	1.70676	1	1	1.79215
ID=Ap.00g016840	tig00122728	160644	161792	1.27603	1.94275	1	1	1.70676	2.1435	1	1.79215
ID=Ap.00g016850	tig00122728	167494	168082	1.27603	1.94275	1	1.72139	1.70676	2.1435	1	1.79215
ID=Ap.00g016860	tig00122728	174413	175352	1.27603	1.94275	1	1.72139	1.70676	2.1435	1	1.79215
ID=Ap.00g016870	tig00122728	185901	186674	1.27603	1.94275	1	1.72139	1.70676	2.1435	1.91533	1.79215
ID=Ap.00g016880	tig00122728	191045	193768	1.27603	1.94275	2.40555	1.72139	1.70676	2.1435	1.91533	1.79215
ID=Ap.00g016890	tig00122728	212465	212770	1.27603	1.94275	2.40555	1.72139	1.70676	2.1435	1.91533	1.79215
ID=Ap.00g016900	tig00122728	241547	241725	1.27603	1.94275	2.40555	1.72139	1.70676	2.1435	1.91533	1.79215
ID=Ap.00g016910	tig00122728	280682	296268	1.27603	1.94275	2.45028	1.72139	1.70676	2.1435	1.91533	1.79215
ID=Ap.00g016920	tig00122728	313276	313692	1.27603	1	2.45028	1.72139	0.275296	1	1	1
ID=Ap.00g016930	tig00122728	363073	363420	1.27603	1	2.45028	1	1	1	1.81902	2.11874
ID=Ap.00g016940	tig00122914	36351	45540	1.54828	1	1	13.1806	1.45091	2.11628	16.7095	2.06102
ID=Ap.00g016950	tig00122914	57986	58168	1.54828	1	1	13.1806	1.45091	1	16.7095	2.06102
ID=Ap.00g016960	tig00122914	89230	89579	1.54828	1	1	13.1806	1.45091	1	16.7095	1
ID=Ap.00g016970	tig00122914	89846	90079	1.54828	1	1	13.1806	1.45091	1	16.7095	1
ID=Ap.00g016980	tig00122914	106273	107370	1.54828	19.3535	1	13.1806	1.45091	1	16.7095	1
ID=Ap.00g016990	tig00122914	109203	109616	1.54828	19.3535	1	13.1806	1.45091	1	16.7095	1
ID=Ap.00g017000	tig00122914	129862	130203	1.54828	19.3535	1	13.1806	1.45091	1.98698	16.7095	1
ID=Ap.00g017010	tig00122914	136998	137445	1.54828	19.3535	2.58574	13.1806	1.45091	1.98698	16.7095	1
ID=Ap.00g017020	tig00122914	160108	163083	1.54828	19.3535	2.58574	13.1806	1.45091	1.98698	16.7095	1
ID=Ap.00g017030	tig00122914	209384	209835	1.54828	19.3535	2.48292	13.1806	2.17139	1.98698	16.7095	1.65908
ID=Ap.00g017040	tig00122914	221128	229194	1.54828	19.3535	1	13.1806	2.17139	1.98698	16.7095	1.65908
ID=Ap.00g017050	tig00122914	233224	245904	1.54828	19.3535	1	13.1806	1	1	16.7095	1.65908
ID=Ap.00g017060	tig00122914	254395	254709	1.54828	19.3535	1	13.1806	1	1	16.7095	1.65908
ID=Ap.00g017070	tig00122914	262543	291427	1.54828	19.3535	1	13.1806	1	1	16.7095	1.65908
ID=Ap.00g017080	tig00122914	300482	300715	0.429004	19.3535	1	13.1806	1	1	16.7095	1
ID=Ap.00g017090	tig00122914	335512	336267	130.465	19.3535	401.151	13.1806	443.011	370.032	16.7095	329.008
ID=Ap.00g017100	tig00122914	338414	339262	130.465	19.3535	401.151	13.1806	443.011	370.032	16.7095	329.008
ID=Ap.00g017110	tig00122914	339552	340019	130.465	19.3535	401.151	13.1806	443.011	370.032	16.7095	329.008
ID=Ap.00g017120	tig00122914	340624	340965	130.465	19.3535	401.151	13.1806	443.011	370.032	16.7095	329.008
ID=Ap.00g017130	tig00122914	341535	341725	130.465	19.3535	401.151	13.1806	443.011	370.032	16.7095	329.008
ID=Ap.00g017140	tig00030976	18846	20627	1	1	1	1	1	1	1	1
ID=Ap.00g017150	tig00023672	4300	15545	1.50949	1.82599	2.42436	1.93303	1.85492	1.8603	2.27424	1.87305
ID=Ap.00g017160	tig00023672	21139	29211	1.50949	1.82599	2.42436	1.93303	1.85492	1.8603	2.27424	1.87305
ID=Ap.00g017170	tig00023672	87739	88098	1.50949	1.82599	2.42436	1.93303	1.85492	1.8603	2.27424	1.87305
ID=Ap.00g017180	tig00023672	94796	99622	1.50949	1.82599	2.42436	1.93303	1.85492	1.8603	2.27424	1.87305
ID=Ap.00g017190	tig00023672	131291	131500	1.50949	1	2.42436	1.93303	1.85492	1.8603	2.27424	1.87305
ID=Ap.00g017200	tig00023672	133259	133530	1.50949	1	2.42436	1.93303	1.85492	1.8603	2.27424	1.87305
ID=Ap.00g017210	tig00023672	138123	138485	1.50949	1	2.42436	1.93303	1.85492	1.8603	2.27424	1.87305
ID=Ap.00g017220	tig00123512	2559	4645	1	1.73286	1	1	1	1	1.35136	1
ID=Ap.00g017230	tig00123512	18732	34276	1	1.73286	1	1	1	1	1.35136	2.18941
ID=Ap.00g017240	tig00123512	41551	51853	1	1	1	1	1	1	1.35136	1
ID=Ap.00g017250	tig00123512	59720	60806	1	1	2.07181	1	1	1	1.35136	1
ID=Ap.00g017260	tig00123512	75991	78220	1	1.88839	2.07181	1	1.58236	1	1.35136	1
ID=Ap.00g017270	tig00123512	78722	95237	1	1.88839	2.07181	1.49902	1.58236	1	1.35136	2.08161
ID=Ap.00g017280	tig00123512	99695	106255	1	1.88839	2.07181	1.49902	1.58236	1	1.35136	2.08161
ID=Ap.00g017290	tig00123512	127828	140304	1.95258	2.09835	1.76089	0.459453	1.58236	1	1.35136	1.45873
ID=Ap.00g017300	tig00123512	167563	191752	1	0.460034	1.76089	0.341605	1	1	1.35136	1.45873
ID=Ap.00g017310	tig00123512	205926	207143	1.58316	1.72106	1.76089	1.42257	2.04425	1	1.35136	1.45873
ID=Ap.00g017320	tig00123512	222230	222689	1.58316	1.72106	1.76089	1.42257	2.04425	1	1.35136	1.45873
ID=Ap.00g017330	tig00123512	232210	232446	1.58316	0.296895	1.76089	1.42257	1	1	1.35136	1.45873
ID=Ap.00g017340	tig00123512	267787	270773	1.58316	1.5048	1.76089	1.42257	1.78068	1	1.35136	1.45873
ID=Ap.00g017350	tig00123512	275329	276366	1.58316	1.5048	1.76089	1.42257	1.78068	1	1.35136	1.45873
ID=Ap.00g017360	tig00123512	279290	280929	1.58316	1.5048	1.76089	1.42257	1.78068	1	1.35136	1.45873
ID=Ap.00g017370	tig00123512	284432	291673	1.58316	1.5048	1.76089	1.42257	1.78068	1	1.35136	1.45873
ID=Ap.00g017380	tig00123512	293888	301939	1.58316	1.5048	1.76089	1.42257	1.78068	1	1.35136	1.45873
ID=Ap.00g017390	tig00123512	308073	308618	1.58316	1.5048	1.76089	1.42257	1.78068	1	1.35136	1.45873
ID=Ap.00g017400	tig00025509	10629	22334	1	1	1	0.482444	1	1	1	1
ID=Ap.00g017410	tig00000654	97	15815	1	1.44842	1.43201	1.26495	1.32054	1.46722	1.33316	1.40547
ID=Ap.00g017420	tig00000654	18390	23332	1	1.44842	1.43201	1.26495	1.32054	1.46722	1.33316	1.40547
ID=Ap.00g017430	tig00000654	38376	43291	1	1.44842	1.43201	1.26495	1.32054	1.46722	1.33316	1.40547
ID=Ap.00g017440	tig00000654	49131	50540	1	1.44842	1.43201	1.26495	1.32054	1.46722	1.33316	1.40547
ID=Ap.00g017450	tig00000654	55003	57820	1	1.44842	1.43201	1.26495	1.32054	1.46722	1.33316	1.40547
ID=Ap.00g017460	tig00000654	59001	59416	1	1.44842	1.43201	1.26495	1.32054	1.46722	1.33316	1.40547
ID=Ap.00g017470	tig00000654	63966	64432	1	1.44842	1.43201	1.26495	1.32054	1.46722	1.33316	1.40547
ID=Ap.00g017480	tig00000654	68192	68446	1	1.44842	1.43201	1.26495	1.32054	1.46722	1.33316	1.40547
ID=Ap.00g017490	tig00000654	68475	69139	1	1.44842	1.43201	1.26495	1.32054	1.46722	1.33316	1.40547
ID=Ap.00g017500	tig00000654	69928	83916	1	1.44842	1.43201	1.26495	1.32054	1.46722	1.33316	1.40547
ID=Ap.00g017510	tig00000654	95965	96870	1	1.44842	1.43201	1.26495	1.32054	1.46722	1.33316	1.40547
ID=Ap.00g017520	tig00000654	100609	104306	1	1.44842	1.43201	1.26495	1.32054	1.46722	1.33316	1.40547
ID=Ap.00g017530	tig00000654	105875	112255	1	1.44842	1.43201	1.26495	1.32054	1.46722	1.33316	1.40547
ID=Ap.00g017540	tig00000654	114634	114837	1	1.44842	1.43201	1.26495	1.32054	1.46722	1.33316	1.40547
ID=Ap.00g017550	tig00000654	121093	126774	1	1.44842	1.43201	1.26495	1.32054	1.46722	1.33316	1.40547
ID=Ap.00g017560	tig00000654	136547	136868	1	1.44842	1.43201	1.26495	1.32054	1.46722	1.33316	1.40547
ID=Ap.00g017570	tig00000654	142829	143944	1	1.44842	1.43201	1.26495	1.32054	1.46722	1.33316	1.40547
ID=Ap.00g017580	tig00000654	149085	173378	1	1.44842	1.43201	1.26495	1.32054	1.46722	1.33316	1.40547
ID=Ap.00g017590	tig00000654	179899	183312	1	1.44842	1.43201	1.26495	1.32054	1.46722	1.33316	1.40547
ID=Ap.00g017600	tig00000654	184489	185883	1	1.44842	1.43201	1.26495	1.32054	1.46722	1.33316	1.40547
ID=Ap.00g017610	tig00000654	186926	191433	1	1.44842	1.43201	1.26495	1.32054	1.46722	1.33316	1.40547
ID=Ap.00g017620	tig00000654	195249	197532	1	1.44842	1.43201	1.26495	1.32054	1.46722	1.33316	1.40547
ID=Ap.00g017630	tig00000654	200321	203242	1	1.44842	1.43201	1.26495	1.32054	1.46722	1.33316	1.40547
ID=Ap.00g017640	tig00000654	210956	216310	1.87704	1.44842	1.43201	1.26495	1.32054	1.46722	1.33316	1.40547
ID=Ap.00g017650	tig00000654	222812	225440	1.87704	1.44842	1.43201	1.26495	1.32054	1.46722	1.33316	1.40547
ID=Ap.00g017660	tig00000654	236808	238889	1	1	1.43201	1.26495	1.32054	1.46722	1.33316	1.40547
ID=Ap.00g017670	tig00000654	241764	244117	1	1	1.43201	1.26495	1.32054	1.46722	1.33316	1
ID=Ap.00g017680	tig00000654	246605	250834	1	1	1.43201	1.26495	1.32054	1.46722	1.33316	1
ID=Ap.00g017690	tig00000654	252882	262457	1	1	1.43201	1.26495	1.32054	1.46722	1.33316	1
ID=Ap.00g017700	tig00000654	263298	264179	1	1	1.43201	1.26495	1.32054	1	1.33316	1
ID=Ap.00g017710	tig00008151	1824	16537	1	1	0.270724	1	1.37802	1.33246	1.5488	1.35059
ID=Ap.00g017720	tig00008151	19955	24656	1	1	1.58895	1	1.37802	1.33246	1.5488	1.35059
ID=Ap.00g017730	tig00008151	26522	28876	1	1	1.58895	1	1.37802	1.33246	1.5488	1.35059
ID=Ap.00g017740	tig00008151	32312	43761	1	1	1.58895	1	1.37802	1.33246	1.5488	1.35059
ID=Ap.00g017750	tig00008151	46052	46291	1	1	1.58895	1	1.37802	1.33246	1.5488	1.35059
ID=Ap.00g017760	tig00008151	54067	55085	1	1	1.58895	1	1.37802	1.33246	1.5488	1.35059
ID=Ap.00g017770	tig00008151	59112	65284	1	1	1.58895	1	1.37802	1.33246	1.5488	1.35059
ID=Ap.00g017780	tig00008151	68213	78158	1	1	1.58895	1	1.37802	1.33246	1.5488	1.35059
ID=Ap.00g017790	tig00008151	78312	81862	1	1	1.58895	1	1.37802	1.33246	1.5488	1.35059
ID=Ap.00g017800	tig00008151	93076	95541	1	1	1.58895	1	1.37802	1.33246	1.5488	1.35059
ID=Ap.00g017810	tig00008151	97052	99975	1	1	1.58895	1	1.37802	1.33246	1.5488	1.35059
ID=Ap.00g017820	tig00008151	106791	120464	1	1	0.154012	1	1.37802	1.33246	0.209092	1.35059
ID=Ap.00g017830	tig00008151	126286	127077	1	1	1	1	1.37802	1.33246	1.39625	1.35059
ID=Ap.00g017840	tig00008151	128530	129180	1	1	1	1	1.37802	1.33246	1.39625	1.35059
ID=Ap.00g017850	tig00008151	135830	138938	1	1	1	1	1.37802	1.33246	1.39625	1.35059
ID=Ap.00g017860	tig00008151	140044	149022	1	1	1	1	1.37802	1.33246	1.39625	1.35059
ID=Ap.00g017870	tig00008151	152344	153119	1	1	1	1	1.37802	1.33246	1.39625	1.35059
ID=Ap.00g017880	tig00008151	166902	169145	1	1	1	1	1.37802	1.33246	1.39625	1.35059
ID=Ap.00g017890	tig00008151	177575	180275	1	1	1.34609	1	1.37802	1.33246	1.39625	1.35059
ID=Ap.00g017900	tig00008151	194985	200724	1	1	1.34609	1	1.37802	1.33246	1.39625	1.35059
ID=Ap.00g017910	tig00008151	203533	220966	1	1	1.34609	1	1.37802	1.33246	1.39625	1.35059
ID=Ap.00g017920	tig00008151	224575	226059	1	1	1.34609	1	1.37802	1.33246	1.39625	1.35059
ID=Ap.00g017930	tig00008151	230102	232811	1	1	1.34609	1	1.37802	1.33246	1.39625	1.35059
ID=Ap.00g017940	tig00008151	235555	241337	1	1	1.34609	1	1.37802	1.33246	1.39625	1.35059
ID=Ap.00g017950	tig00008151	245161	252168	1	1	1.34609	1	1.37802	1.33246	1.39625	1.35059
ID=Ap.00g017960	tig00008151	253144	261520	1	1	1.34609	1	1.37802	1.33246	1.39625	1.35059
ID=Ap.00g017970	tig00008151	264093	266587	1	1	1.34609	1	1.37802	1.33246	1.39625	1.35059
ID=Ap.00g017980	tig00026984	4042	4965	1.38205	1.43395	1.30128	1.25267	1.38043	1.41636	2.33456	1.42093
ID=Ap.00g017990	tig00026984	5150	7369	1.38205	1.43395	1.30128	1.25267	1.38043	1.41636	2.33456	1.42093
ID=Ap.00g018000	tig00026984	25817	31449	1.38205	1.43395	1.30128	1.25267	1.38043	1.41636	0.618186	1.42093
ID=Ap.00g018010	tig00026984	32869	33162	1.38205	1.43395	1.30128	1.25267	1.38043	1.41636	0.618186	1.42093
ID=Ap.00g018020	tig00026984	53721	66535	1.38205	1.43395	1.30128	1.25267	1.38043	1.41636	1	1.42093
ID=Ap.00g018030	tig00026984	68996	72626	1.38205	1.43395	1.30128	1.25267	1.38043	1.41636	1	1.42093
ID=Ap.00g018040	tig00026984	76123	77168	1.38205	0.23869	1.30128	1.25267	1.38043	1.41636	1	1.42093
ID=Ap.00g018050	tig00026984	77223	77582	1.38205	0.23869	1.30128	1.25267	1.38043	1.41636	1	1.42093
ID=Ap.00g018060	tig00026984	77617	78249	1.38205	0.23869	1.30128	1.25267	1.38043	1.41636	1	1.42093
ID=Ap.00g018070	tig00026984	84383	93784	1.38205	1	1.30128	1.25267	1.38043	1.41636	1	1.42093
ID=Ap.00g018080	tig00010045	12318	14522	1	1	1.65074	1.66815	1	1	1	1
ID=Ap.00g018090	tig00010045	33349	42747	1	1	1.65074	1.66815	1	1	1	1
ID=Ap.00g018100	tig00010045	53512	53685	1	1	1.65074	1.66815	1	1	1	1
ID=Ap.00g018110	tig00010045	54335	54653	1	1	1.65074	1.66815	1	1	1	1
ID=Ap.00g018120	tig00010045	104864	105961	1	1	1.65074	1.66815	1	1	1	1
ID=Ap.00g018130	tig00010045	122018	122589	1	1	1.65074	1.66815	1	1	1	1
ID=Ap.00g018140	tig00010045	139958	140143	1	1	1.65074	1.66815	1	1	1	1
ID=Ap.00g018150	tig00010045	143376	146351	1	1	1.65074	1.66815	1	1	1	1
ID=Ap.00g018160	tig00010045	170233	171052	1	1	1.65074	1.66815	1	1	1	1
ID=Ap.00g018170	tig00025220	2203	2421	1	1	1	1	1	1	1	1
ID=Ap.00g018180	tig00025220	16275	22033	1	1	1	1	1	1	1	1
ID=Ap.00g018190	tig00025220	23333	32828	1	1	1	1	1	1	1	1
ID=Ap.00g018200	tig00034713	1106	11169	1.55093	1	1	1	1.69647	1	1	1
ID=Ap.00g018210	tig00034713	14297	17271	1.55093	1	1	1	1.69647	1	1	1
ID=Ap.00g018220	tig00034713	21665	22908	1.55093	1	1	1	1.69647	1	1	1
ID=Ap.00g018230	tig00123073	6970	7455	1.59011	1	1.53034	1	1	1	1	1
ID=Ap.00g018240	tig00123073	12366	13889	1.59011	1	1.53034	1	1	1	1	1
ID=Ap.00g018250	tig00123073	34822	41312	1.59011	1	1.53034	1	1	1	1	1
ID=Ap.00g018260	tig00123073	42205	44837	1.59011	1	1.53034	1	1	1	1	1
ID=Ap.00g018270	tig00123073	49007	55520	1.59011	2.24236	1.53034	1	1	1	1	1
ID=Ap.00g018280	tig00123073	57695	77246	1.59011	2.24236	1.53034	1	1	1	1	1
ID=Ap.00g018290	tig00123073	83101	90693	1.59011	2.24236	1.53034	1	1	1	1	1
ID=Ap.00g018300	tig00123073	102262	103717	1.59011	1	1.53034	1	1	1	1	1
ID=Ap.00g018310	tig00123073	156915	165297	1	1	1.53034	1	1	1	1	1
ID=Ap.00g018320	tig00042184	3064	3304	1	1	1	1	1	1	1	1
ID=Ap.00g018330	tig00042184	4351	4566	1	1	1	1	1	1	1	1
ID=Ap.00g018340	tig00042184	9063	10019	1	1	1	1	1	1	1	1
ID=Ap.00g018350	tig00124983	12818	13136	1.53872	0.54104	0.615274	0.688819	0.49048	0.613867	0.365305	0.427561
ID=Ap.00g018360	tig00124983	23441	23759	1.53872	0.54104	0.615274	0.688819	0.49048	0.613867	0.365305	0.427561
ID=Ap.00g018370	tig00124983	34065	34421	1.53872	0.54104	0.615274	0.688819	0.49048	0.613867	0.365305	0.427561
ID=Ap.00g018380	tig00124983	93306	94244	1.53872	1	0.615274	0.688819	1	0.613867	2.03206	1
ID=Ap.00g018390	tig00124983	115707	133021	1.53872	1	0.615274	0.688819	1	0.613867	2.03206	1
ID=Ap.00g018400	tig00002910	1751	14978	1.39332	1.97997	1	1	1.55734	1.58787	1.54667	1.96334
ID=Ap.00g018410	tig00002910	18832	22445	1.39332	1.97997	1	1	1.55734	1.58787	1.54667	1.96334
ID=Ap.00g018420	tig00002910	24064	35760	1.39332	1.97997	0.506329	0.317035	1.55734	1.58787	1.54667	1.96334
ID=Ap.00g018430	tig00002910	37957	43931	1.39332	0.54351	0.506329	1	1.55734	1.58787	1.54667	0.515249
ID=Ap.00g018440	tig00002910	48206	48784	1.39332	0.54351	0.506329	1	1.55734	1.58787	1.54667	0.515249
ID=Ap.00g018450	tig00002910	53687	57280	1.39332	1.47419	0.506329	1	1.55734	1.58787	1.54667	1.43319
ID=Ap.00g018460	tig00002910	69745	71595	1.39332	1.47419	1.71363	1	1	1.58787	1.54667	1.43319
ID=Ap.00g018470	tig00002910	72719	77309	1.39332	1.47419	1.71363	1	1	1.58787	1.54667	1.43319
ID=Ap.00g018480	tig00002910	81480	83351	1.39332	1.47419	1.71363	1	1.88647	1.58787	1.54667	1.43319
ID=Ap.00g018490	tig00002910	84188	88110	1.39332	1.47419	1.71363	1	1.88647	1.58787	1.54667	1.43319
ID=Ap.00g018500	tig00002910	94032	94328	1.39332	1.47419	1.71363	1	1.88647	1.58787	1.54667	1.43319
ID=Ap.00g018510	tig00002910	95180	95988	1.39332	1.47419	1.71363	1	1.88647	1.58787	1.54667	1.43319
ID=Ap.00g018520	tig00002910	100162	102840	1.39332	1.47419	1.71363	1	1	1.58787	1.54667	1
ID=Ap.00g018530	tig00002910	104574	106823	1.39332	1.47419	1.71363	1	1	1.58787	1.54667	1
ID=Ap.00g018540	tig00002910	113310	114504	1.39332	1.47419	1.71363	1.47545	2.3771	1.58787	1.54667	1.6018
ID=Ap.00g018550	tig00002910	115869	118464	1.39332	1.47419	1.71363	1.47545	2.3771	1.58787	1.54667	1.6018
ID=Ap.00g018560	tig00002910	120186	121268	1.39332	1.47419	1.71363	1.47545	2.3771	1.58787	1.54667	1.6018
ID=Ap.00g018570	tig00002910	123671	131247	1.39332	1.47419	1.71363	1.47545	2.3771	1.58787	1.54667	1.6018
ID=Ap.00g018580	tig00002910	132491	135524	1.39332	1.47419	1.71363	1.47545	2.3771	1.58787	1.54667	1.6018
ID=Ap.00g018590	tig00002910	137918	142898	1.39332	1.47419	1.71363	1.47545	1	1.58787	1.54667	1.6018
ID=Ap.00g018600	tig00002910	153814	155934	1.39332	1.47419	1.71363	1.47545	1	1.58787	1.54667	0.262579
ID=Ap.00g018610	tig00002910	156625	158152	1.39332	1.47419	1.71363	1.47545	0.367062	1.58787	1.54667	0.262579
ID=Ap.00g018620	tig00002910	160729	167059	1.39332	1.47419	1.71363	1.47545	0.367062	1.58787	1.54667	0.262579
ID=Ap.00g018630	tig00002910	177020	180166	1.39332	1.47419	1.71363	1.47545	1.52953	1.58787	1.54667	1.55594
ID=Ap.00g018640	tig00002910	181177	189885	1.39332	1.47419	1.71363	1.47545	1.52953	1.58787	1.54667	1.55594
ID=Ap.00g018650	tig00002910	190093	198203	1.39332	1.47419	1.71363	1.47545	1.52953	1.58787	1.54667	1.55594
ID=Ap.00g018660	tig00002910	201913	204732	1.39332	1.47419	1.71363	1.47545	1.52953	1.58787	1.54667	1.55594
ID=Ap.00g018670	tig00002910	216337	217600	1.39332	1.47419	1.71363	1.47545	1.52953	1.58787	1.54667	1.55594
ID=Ap.00g018680	tig00002910	250134	254880	1.39332	1.47419	1.71363	1.47545	1.52953	1.58787	1.54667	1.55594
ID=Ap.00g018690	tig00002910	260531	262040	1.39332	1.47419	1.71363	1.47545	1.52953	1.58787	1.54667	1.55594
ID=Ap.00g018700	tig00002910	264583	269501	1.39332	1.47419	1.71363	1.47545	1.52953	1.58787	1.54667	1.55594
ID=Ap.00g018710	tig00002910	274114	274823	1.39332	1.47419	1.71363	1.47545	1.52953	1.58787	1.54667	1.55594
ID=Ap.00g018720	tig00002910	277237	281704	1.39332	1.47419	1.71363	1.47545	1.52953	1.58787	1.54667	1.55594
ID=Ap.00g018730	tig00002910	291456	292872	1	1.47419	1.71363	1.47545	1.52953	1.58787	1.54667	1.55594
ID=Ap.00g018740	tig00002910	306248	310941	1	1.47419	1.71363	1.47545	1.52953	1.58787	1.54667	1.55594
ID=Ap.00g018750	tig00002910	313494	327223	1	1.47419	1.71363	1.47545	1.52953	1.58787	1.54667	1.55594
ID=Ap.00g018760	tig00002910	330424	338895	1	1.47419	1.71363	1.47545	1.52953	1.58787	1.54667	1.55594
ID=Ap.00g018770	tig00002910	360896	364519	1	1.47419	1.71363	1.47545	1.52953	1.58787	1.54667	1.55594
ID=Ap.00g018780	tig00002910	366312	366632	1	1.47419	1.71363	1.47545	1.52953	1.58787	1.54667	1.55594
ID=Ap.00g018790	tig00002910	368842	369624	1	1.47419	1.71363	1.47545	1.52953	1.58787	1.54667	1.55594
ID=Ap.00g018800	tig00002910	379952	381862	1.47791	1.47419	1.71363	1.47545	1.52953	1.58787	1.54667	1.55594
ID=Ap.00g018810	tig00002910	383225	389741	1.47791	1.47419	1.71363	1.47545	1.52953	1.58787	1.54667	1.55594
ID=Ap.00g018820	tig00002910	399436	404092	1.47791	1.47419	1.71363	1.47545	1.52953	1.58787	1.54667	1.55594
ID=Ap.00g018830	tig00002910	409258	409668	1.47791	1.47419	1.71363	1.47545	1.52953	1.58787	1.54667	1.55594
ID=Ap.00g018840	tig00002910	416695	418530	1.47791	1.47419	1.71363	1.47545	1.52953	1.58787	1.54667	1.55594
ID=Ap.00g018850	tig00002910	425654	425836	1.47791	1.47419	1.71363	1.47545	1.52953	1.58787	1.54667	1.55594
ID=Ap.00g018860	tig00002910	427114	431709	1.47791	1.47419	1.71363	1.47545	1.52953	1.58787	1.54667	1.55594
ID=Ap.00g018870	tig00002910	441954	442280	1.47791	1.47419	1.71363	1.47545	1.52953	1.58787	1.54667	1.55594
ID=Ap.00g018880	tig00002910	450937	452190	1.47791	1.47419	1.71363	1.47545	1.52953	1.58787	1.54667	1.55594
ID=Ap.00g018890	tig00002910	472463	476953	1.47791	1.47419	1.71363	1.47545	1.52953	1.58787	1.54667	1.55594
ID=Ap.00g018900	tig00002910	477373	481562	1.47791	1.5388	1.71363	1.47545	1.52953	1.58787	1.54667	1.55594
ID=Ap.00g018910	tig00002910	484761	488917	1.47791	1.5388	1.71363	1.47545	1.52953	1.58787	1.54667	1.55594
ID=Ap.00g018920	tig00002910	490061	491689	1.47791	1.5388	1.71363	1.47545	1.52953	1.58787	1.54667	1.55594
ID=Ap.00g018930	tig00002910	494931	499452	1.47791	1.5388	1.71363	1.47545	1.52953	1.58787	1.54667	1.55594
ID=Ap.00g018940	tig00002910	507997	509346	1.47791	1.5388	1.71363	1.47545	1.52953	1.58787	1.54667	1.55594
ID=Ap.00g018950	tig00002910	524464	536369	1.47791	1.5388	1.71363	1.47545	1.52953	1.58787	1.54667	1.55594
ID=Ap.00g018960	tig00002910	544390	551246	1.47791	1.5388	1.71363	1.47545	1.52953	1.58787	1.54667	1.55594
ID=Ap.00g018970	tig00002910	551792	552963	1.47791	1.5388	1.71363	1.47545	1.52953	1.58787	1.54667	1.55594
ID=Ap.00g018980	tig00002910	561111	564878	1.47791	1.5388	1.71363	1.47545	1.52953	1.58787	1.54667	1.55594
ID=Ap.00g018990	tig00002910	582295	588162	1.47791	1.5388	1	1.47545	1.52953	1.58787	1.54667	1.55594
ID=Ap.00g019000	tig00002910	591128	595155	1.47791	1.5388	1	1.47545	1.52953	1.58787	1	1.55594
ID=Ap.00g019010	tig00002910	596897	598842	1.47791	1.5388	1	1.47545	1.52953	1.58787	1	1.55594
ID=Ap.00g019020	tig00002910	600132	603056	1.47791	1.5388	1	1.47545	1.52953	1.58787	1	1.55594
ID=Ap.00g019030	tig00002910	604899	606570	1.47791	1.5388	1	1.47545	1	1.58787	1	1.55594
ID=Ap.00g019040	tig00002910	607362	607684	1.47791	1.5388	1	1.47545	1	1.58787	1	1.55594
ID=Ap.00g019050	tig00002910	608355	608618	1.47791	1.5388	1	1.47545	1	1.58787	1	1.55594
ID=Ap.00g019060	tig00002910	610224	612979	1.47791	1.5388	1	1.47545	1	1.58787	1	1.55594
ID=Ap.00g019070	tig00002910	616458	618780	1.47791	1.5388	1	1.47545	0.375789	1.58787	1	1.55594
ID=Ap.00g019080	tig00002910	621586	632193	1.47791	1.5388	1	1.47545	0.375789	1.58787	1	1.55594
ID=Ap.00g019090	tig00002910	634091	648272	1.47791	1.5388	1	1.47545	0.375789	1.58787	1.48266	1.55594
ID=Ap.00g019100	tig00002910	650127	654456	1.47791	1.5388	1.63177	1.47545	0.375789	1.58787	1.48266	1.55594
ID=Ap.00g019110	tig00002910	658214	663071	1.47791	1.5388	1.63177	1.47545	1.47631	1.58787	1.48266	1.55594
ID=Ap.00g019120	tig00002910	668369	675336	1.47791	1.5388	1.63177	1.47545	1.47631	1.58787	1.48266	1.55594
ID=Ap.00g019130	tig00002910	676664	681451	1.47791	1.5388	1.63177	1.47545	1.47631	1.58787	1.48266	1
ID=Ap.00g019140	tig00002910	684277	686419	1.47791	1.5388	1.63177	1.47545	1.47631	1.58787	1.48266	1
ID=Ap.00g019150	tig00002910	687189	688416	1.47791	1.5388	1.63177	1.47545	1.47631	1.58787	1.48266	1
ID=Ap.00g019160	tig00002910	689251	691620	1.47791	1.5388	1.63177	1.47545	1.47631	1.58787	1.48266	1
ID=Ap.00g019170	tig00002910	695598	698414	1.47791	1.5388	1.63177	1.47545	1.47631	1.58787	1.48266	1
ID=Ap.00g019180	tig00002910	699935	702188	1.47791	1.5388	1.63177	1.47545	1.47631	1.58787	1.48266	1
ID=Ap.00g019190	tig00002910	706669	708723	1.47791	1.5388	1.63177	1.47545	1.47631	1.58787	1.48266	1
ID=Ap.00g019200	tig00002910	709483	712369	1.47791	1.5388	1.63177	1.47545	1.47631	1.58787	1.48266	1
ID=Ap.00g019210	tig00002910	719933	723603	1.47791	1.5388	1.63177	1.47545	1.47631	1.58787	1.48266	1
ID=Ap.00g019220	tig00002910	726151	729115	1.47791	1.5388	1.63177	1.47545	1.47631	1.58787	1.48266	1
ID=Ap.00g019230	tig00002910	731240	733012	1.47791	1.5388	1.63177	1.47545	1.47631	1.58787	1.48266	1
ID=Ap.00g019240	tig00002910	736284	737386	1.47791	1.5388	1.63177	1.47545	1.47631	1.58787	1.48266	1.6515
ID=Ap.00g019250	tig00002910	749214	752581	1.47791	1.5388	1.63177	1.47545	1.47631	1.58787	1.48266	1.6515
ID=Ap.00g019260	tig00002910	755539	756591	1.47791	1.5388	1.63177	1.47545	1.47631	1.58787	1.48266	1.6515
ID=Ap.00g019270	tig00002910	759852	760076	1.47791	1.5388	1.63177	1.47545	1.47631	1.58787	1.48266	1.6515
ID=Ap.00g019280	tig00002910	760253	762500	1.47791	1.5388	1.63177	1.47545	1.47631	1.58787	1.48266	1.6515
ID=Ap.00g019290	tig00002910	764719	772110	1.47791	1.5388	1.63177	1.47545	1.47631	1.58787	1.48266	1.6515
ID=Ap.00g019300	tig00002910	803945	808106	1.47791	1.5388	1.63177	1.47545	1.47631	1.58787	1.48266	1.6515
ID=Ap.00g019310	tig00002910	810047	810677	1.47791	1.5388	1.63177	1.47545	1.47631	1.58787	1.48266	1.6515
ID=Ap.00g019320	tig00002910	818623	821244	1.47791	1.5388	1.63177	1.47545	1.47631	1.58787	1.48266	1.6515
ID=Ap.00g019330	tig00002910	839093	849263	1.47791	1.5388	1.63177	1.47545	1.47631	1.58787	1.48266	1.6515
ID=Ap.00g019340	tig00002910	851066	851291	1.47791	1.5388	1.63177	1.47545	1.47631	1.58787	1.48266	1.6515
ID=Ap.00g019350	tig00002910	851335	857959	1.47791	1.5388	1.63177	1.47545	1.47631	1.58787	1.48266	1.6515
ID=Ap.00g019360	tig00002910	869200	870543	1.47791	1.5388	1.63177	1.47545	1.47631	1.58787	1.48266	1.6515
ID=Ap.00g019370	tig00002910	886255	886869	1.47791	1.5388	1.63177	1.47545	1.47631	1.58787	1.48266	1.6515
ID=Ap.00g019380	tig00002910	892176	898197	1.47791	1.5388	1.63177	1.47545	1.47631	1.58787	1.48266	1.6515
ID=Ap.00g019390	tig00002910	899711	913842	1	1.5388	1	1.47545	1.47631	1	1.48266	1
ID=Ap.00g019400	tig00002910	916462	920821	1	1.5388	1	1.47545	1.47631	1	1.48266	1
ID=Ap.00g019410	tig00002910	925120	928688	1.36083	1.5388	1.66604	1.47545	1.47631	1	1.48266	1.62946
ID=Ap.00g019420	tig00002910	934666	935724	1.36083	1.5388	1.66604	1.47545	1.47631	1.53023	1.48266	1.62946
ID=Ap.00g019430	tig00002910	947560	950943	1.36083	1.5388	1.66604	1.47545	1.47631	1.53023	1.48266	1.62946
ID=Ap.00g019440	tig00002910	954578	958033	1.36083	1.5388	1.66604	1.47545	1.47631	1.53023	1.48266	1.62946
ID=Ap.00g019450	tig00002910	959657	963651	1.36083	1.5388	1.66604	1.47545	1.47631	1.53023	1.48266	1.62946
ID=Ap.00g019460	tig00002910	976067	981062	1.36083	1.5388	1.66604	1.47545	1.47631	1.53023	1.48266	1.62946
ID=Ap.00g019470	tig00002910	999158	1001237	1.36083	1.5388	1.66604	1.47545	1.47631	1.53023	1.48266	1.62946
ID=Ap.00g019480	tig00002910	1009277	1012209	1.36083	1.5388	1.66604	1.47545	1.47631	1.53023	1.48266	1.62946
ID=Ap.00g019490	tig00002910	1026648	1030021	1.36083	1.5388	1.66604	1.47545	1.47631	1.53023	1.48266	1.62946
ID=Ap.00g019500	tig00002910	1032465	1037097	1.36083	1.5388	1.66604	1.47545	1.47631	1.53023	1.48266	1.62946
ID=Ap.00g019510	tig00002910	1057268	1063480	1.36083	1.5388	1.66604	1.47545	1.47631	1.53023	1.48266	1.62946
ID=Ap.00g019520	tig00002910	1082476	1083653	1.36083	1.5388	1.66604	1.47545	1.47631	1.53023	1.48266	1.62946
ID=Ap.00g019530	tig00002910	1097402	1101931	1.36083	1.5388	1.66604	1.47545	1.47631	1.53023	1.48266	1
ID=Ap.00g019540	tig00002910	1105384	1107597	1.36083	1.5388	1.66604	1.47545	1.47631	1.53023	1.48266	1.42186
ID=Ap.00g019550	tig00002910	1111091	1112489	1.36083	1.5388	1.66604	1.47545	1.47631	1.53023	1.48266	1.42186
ID=Ap.00g019560	tig00002910	1114627	1116645	1.36083	1.5388	1.66604	1.47545	1.47631	1.53023	1.48266	1.42186
ID=Ap.00g019570	tig00002910	1117629	1118215	1.36083	1.5388	1.66604	1.47545	1.47631	1.53023	1.48266	1.42186
ID=Ap.00g019580	tig00002910	1119607	1120177	1.36083	1.5388	1.66604	1.47545	1.47631	1.53023	1.48266	1.42186
ID=Ap.00g019590	tig00002910	1121757	1123646	1.36083	1.5388	1.66604	1.47545	1.47631	1.53023	1.48266	1.42186
ID=Ap.00g019600	tig00002910	1129213	1129770	1.36083	1.5388	1.66604	1.47545	1.47631	1.53023	1.48266	1.42186
ID=Ap.00g019610	tig00002910	1132829	1133948	1.36083	1.5388	1.66604	1.47545	1.47631	1.53023	1.48266	1.42186
ID=Ap.00g019620	tig00002910	1136469	1146289	1.36083	1.5388	1.66604	1.47545	1.47631	1.53023	1.48266	1.42186
ID=Ap.00g019630	tig00002910	1147616	1156201	1.36083	1.5388	1.66604	1.47545	1.47631	1.53023	1.48266	1.42186
ID=Ap.00g019640	tig00002910	1156843	1160213	1.36083	1.5388	1.66604	1.47545	1.47631	1.53023	1.48266	1.42186
ID=Ap.00g019650	tig00002910	1161324	1166597	1.36083	1.5388	1.66604	1.47545	1.47631	1.53023	1.48266	1.42186
ID=Ap.00g019660	tig00002910	1179101	1179385	1.36083	1.5388	1.66604	1.47545	1.47631	1.53023	1.48266	1.42186
ID=Ap.00g019670	tig00002910	1181340	1183903	1.36083	1.5388	1.66604	1.47545	1.47631	1.53023	1.48266	1.42186
ID=Ap.00g019680	tig00002910	1187046	1190317	1.36083	1.5388	1.66604	1.47545	1.47631	1.53023	1.48266	1.42186
ID=Ap.00g019690	tig00002910	1194814	1196939	1.36083	1.5388	1.66604	1.47545	1.47631	1.53023	1.48266	1.42186
ID=Ap.00g019700	tig00002910	1201223	1205260	1.36083	1.5388	1.66604	1.47545	1.47631	1.53023	1.48266	1.42186
ID=Ap.00g019710	tig00002910	1222054	1224942	1.36083	1.5388	1.66604	1.47545	1.47631	1.53023	1.48266	1.42186
ID=Ap.00g019720	tig00002910	1225815	1226393	1.36083	1.5388	1.66604	1.47545	1.47631	1.53023	1.48266	1.42186
ID=Ap.00g019730	tig00002910	1227502	1228061	1.36083	1.5388	1.66604	1.47545	1.47631	1.53023	1.48266	1.42186
ID=Ap.00g019740	tig00002910	1231687	1236412	1.36083	1.5388	1.66604	1.47545	1.47631	1.53023	1.48266	1.42186
ID=Ap.00g019750	tig00002910	1243002	1244088	1.36083	1.5388	1.66604	1.47545	1.47631	1.53023	1.48266	1.42186
ID=Ap.00g019760	tig00002910	1244252	1244506	1.36083	1.5388	1.66604	1.47545	1.47631	1.53023	1.48266	1.42186
ID=Ap.00g019770	tig00002910	1278274	1281349	1.36083	1.5388	1.66604	1.47545	1.47631	1.53023	1.48266	1.42186
ID=Ap.00g019780	tig00002910	1282911	1283768	1.36083	1.5388	1.66604	1.47545	1.47631	1.53023	1.48266	1.42186
ID=Ap.00g019790	tig00002910	1295785	1299892	1.36083	1.5388	1.66604	1.47545	1.47631	1.53023	1.48266	1.42186
ID=Ap.00g019800	tig00002910	1302878	1305805	1.36083	1.5388	1.66604	1.47545	1.47631	1.53023	1.48266	1.42186
ID=Ap.00g019810	tig00002910	1322188	1326478	1.36083	1.5388	1.66604	1.47545	1.47631	1.53023	1.48266	1.42186
ID=Ap.00g019820	tig00002910	1332170	1333100	1.36083	1.5388	1.66604	1.47545	1.47631	1.53023	1.48266	1.42186
ID=Ap.00g019830	tig00002910	1337257	1349335	1.36083	1.5388	1.66604	1.47545	1.47631	1.53023	1.48266	1.42186
ID=Ap.00g019840	tig00002910	1369788	1394105	1.36083	1.5388	1.66604	1.47545	1.47631	1.53023	1.48266	1.42186
ID=Ap.00g019850	tig00002910	1400122	1420482	1.36083	1.5388	1.66604	1.47545	1.47631	1.53023	1.48266	1.42186
ID=Ap.00g019860	tig00002910	1425573	1437202	1.36083	1.5388	1.66604	1.47545	1.47631	1.53023	1.48266	1.42186
ID=Ap.00g019870	tig00027737	30963	31699	1	0.499797	1	1	1	1	1	1
ID=Ap.00g019880	tig00029947	587	1152	1.46839	1	1.77054	1	1	1.54544	1	1.93736
ID=Ap.00g019890	tig00029947	21497	21940	1.46839	1	1.77054	1	1	1.54544	1	1.93736
ID=Ap.00g019900	tig00029947	25338	25585	1.46839	1	1.77054	1	1	1.54544	1	1.93736
ID=Ap.00g019910	tig00029947	57102	57275	1.46839	1	1.77054	1	1	1.54544	1	1.93736
ID=Ap.00g019920	tig00036801	19625	20048	2.10659	1	2.63389	1	1	3.0433	3.14973	3.70752
ID=Ap.00g019930	tig00039861	276	512	1	1	1	1	1	1	1	1
ID=Ap.00g019940	tig00039861	718	1362	1	1	1	1	1	1	1	1
ID=Ap.00g019950	tig00039861	1564	1829	1	1	1	1	1	1	1	1
ID=Ap.00g019960	tig00039861	20509	20917	1	1	1	1	1	1	1	1
ID=Ap.00g019970	tig00039861	21015	21230	1	1	1	1	1	1	1	1
ID=Ap.00g019980	tig00039861	23721	24159	1	1	1	1	1	1	1	1
[truncated: 46,754 more rows]
