# Supplementary material for: Homogeneity among glyphosate-resistant Amaranthus palmeri in geographically distant locations
Source: PLoS One. 2020 Sep 9;15(9):e0233813. doi: 10.1371/journal.pone.0233813 (PMC7480871; doi:10.1371/journal.pone.0233813)
Supplement: S3 Table — The REF column is the eccDNA replicon reference allele. X/X indicates the plant is homozygous for the reference. X/YYY indicates there is an insertion../. Indicates the genotype is missing (no reads at this position). (XLSX) [file pone.0233813.s003.xlsx]

## Sheet: Supplemental Table 3
Supplementary Table 3. SNPs by nucleotide position in thereplicon. The REF column is the eccDNAreplicon reference allele. X/X indicatesthe plant is homozygous for the reference. X/YYY indicates there is an insertion. ./. Indicates the genotype is missing (no reads at this position.
Position	REF	AZ-R	AZ-S	DE-R	GE-R	GE-S	KS-R	KS-S	MD-R
126	C	C/C	./.	C/C	C/C	./.	C/C	./.	C/C
127	C	C/C	./.	C/C	C/C	./.	C/C	./.	C/C
213	TG	TG/TG	./.	TG/TG	TG/TG	./.	TG/TG	./.	TG/TG
1863	A	A/A	./.	A/A	A/A	./.	A/A	./.	A/A
3643	A	A/A	./.	A/A	A/A	./.	A/A	./.	A/A
4028	T	T/T	T/G	T/T	T/T	T/T	T/T	T/G	T/T
4063	G	G/G	G/A	G/G	G/G	G/A	G/G	G/A	G/G
4080	TC	TC/TC	TC/T	TC/TC	TC/TC	TC/T	TC/TC	TC/T	TC/TC
4085	A	A/A	A/C	A/A	A/A	A/C	A/A	A/C	A/A
4087	G	G/G	G/C	G/G	G/C	G/C	G/G	G/C	G/G
4089	T	T/T	T/C	T/T	T/C	T/C	T/C	T/C	T/T
4097	C	C/C	C/A	C/C	C/A	C/A	C/C	C/A	C/C
4126	A	A/A	A/T	A/A	A/A	A/T	A/A	A/T	A/A
4131	C	C/C	C/T	C/C	C/C	C/C	C/C	C/C	C/C
4174	T	T/T	T/A	T/T	T/T	T/A	T/T	T/A	T/T
4176	T	T/T	T/G	T/T	T/T	T/G	T/T	T/G	T/T
4179	A	A/A	A/T	A/A	A/A	A/T	A/A	A/T	A/A
4213	A	A/A	A/G	A/A	A/A	A/G	A/G	A/G	A/A
5445	T	T/C	./.	T/C	T/C	./.	T/C	./.	T/C
5447	T	T/T	./.	T/T	T/T	./.	T/T	./.	T/T
5512	A	A/A	./.	A/A	A/A	./.	A/A	./.	A/A
5519	T	T/T	./.	T/T	T/T	./.	T/T	./.	T/T
5531	A	A/A	./.	A/A	A/A	./.	A/A	./.	A/A
5642	T	C/C	./.	T/C	C/C	./.	C/C	./.	T/T
5737	C	C/C	C/C	C/C	C/C	C/C	C/C	C/T	C/C
5738	A	A/A	A/A	A/A	A/A	A/A	A/A	A/C	A/A
5771	A	A/A	A/G	A/A	A/A	A/A	A/A	A/A	A/A
5777	C	C/C	C/C	C/C	C/C	C/C	C/C	C/A	C/C
5791	T	T/T	T/G	T/T	T/T	T/G	T/T	T/G	T/T
5814	A	G/G	G/G	G/G	G/G	G/G	G/G	G/G	G/G
5816	A	T/T	T/T	T/T	T/T	T/T	T/T	T/T	T/T
5820	GT	G/G	G/G	G/G	G/G	G/G	G/G	G/G	G/G
5822	T	A/A	A/A	A/A	A/A	A/A	A/A	A/A	A/A
5827	C	A/A	A/A	A/A	A/A	A/A	A/A	A/A	A/A
5830	T	T/T	T/T	T/T	T/T	T/C	T/T	T/T	T/T
5856	C	C/C	C/CA	C/C	C/C	C/CA	C/C	C/CA	C/C
5910	A	A/A	./.	A/A	A/A	A/A	A/A	A/G	A/A
5932	T	T/T	./.	T/T	T/T	T/A	T/T	A/A	T/T
5935	C	C/C	./.	C/C	C/C	C/C	C/C	C/A	C/C
5936	C	C/C	./.	C/C	C/C	C/C	C/C	C/A	C/C
6014	C	C/A	C/A	C/A	C/A	C/A	C/A	C/A	C/A
6045	T	T/T	T/C	T/C	T/C	T/C	T/C	T/C	T/T
6095	C	C/T	T/T	C/T	C/T	T/T	C/T	T/T	C/T
6113	G	G/G	G/A	G/G	G/G	G/G	G/G	G/A	G/G
6145	T	T/A	T/A	T/A	T/A	T/A	T/A	T/A	T/A
6149	A	A/C	A/C	A/C	A/C	A/C	A/C	A/C	A/C
6150	C	C/C	C/T	C/C	C/C	C/T	C/C	C/T	C/C
6164	A	A/G	A/G	A/G	A/G	A/G	A/G	A/G	A/G
6165	C	C/A	C/A	C/A	C/A	C/A	C/A	C/A	C/A
6208	T	T/T	T/T	T/T	T/T	T/A	T/T	T/A	T/T
6219	C	C/C	C/A	C/C	C/C	C/A	C/C	C/A	C/C
6313	C	C/C	T/T	C/C	C/C	./.	C/C	./.	C/C
6338	A	A/A	G/G	A/A	A/A	./.	A/A	G/G	A/A
6357	C	C/C	C/T	C/C	C/C	./.	C/C	C/T	C/C
6374	A	A/A	T/T	A/A	A/A	./.	A/A	T/T	A/A
6440	C	C/C	./.	C/C	C/C	./.	C/C	./.	C/C
6452	A	A/A	./.	A/A	A/A	./.	A/A	./.	A/A
6456	CA	C/C	./.	C/C	C/C	./.	C/C	./.	C/C
6459	CA	C/C	./.	C/C	C/C	./.	C/C	./.	C/C
6463	TTA	T/T	./.	T/T	T/T	./.	T/T	./.	T/T
6466	A	G/G	./.	G/G	G/G	./.	G/G	./.	G/G
6491	C	T/T	./.	C/T	T/T	./.	T/T	./.	C/C
6585	A	A/T	./.	A/T	A/T	./.	A/T	./.	A/T
6599	A	A/A	./.	A/A	A/A	./.	A/A	./.	A/A
6648	C	C/T	./.	C/T	C/T	./.	C/T	./.	C/T
7187	A	A/A	./.	A/A	A/A	./.	A/A	./.	A/A
7194	T	T/T	./.	T/T	T/T	./.	T/T	./.	T/T
7217	T	T/T	./.	T/T	T/T	./.	T/T	./.	T/T
7221	T	T/T	./.	T/T	T/T	./.	T/T	./.	T/T
7225	A	A/A	./.	A/A	A/A	./.	A/A	./.	A/A
7237	C	C/C	./.	C/C	C/C	./.	C/C	./.	C/C
7368	A	A/A	./.	A/A	A/A	./.	A/A	./.	A/A
7417	T	T/T	./.	T/T	T/T	./.	T/T	./.	T/T
7425	A	A/A	./.	A/A	A/A	./.	A/A	./.	A/A
7435	A	A/A	./.	A/A	A/A	./.	A/A	./.	A/A
7472	G	G/G	./.	G/G	G/G	./.	G/G	./.	G/G
7487	C	C/C	./.	C/C	C/C	./.	C/C	./.	C/C
7497	T	T/T	./.	T/T	T/T	./.	T/T	./.	T/T
7505	C	C/C	./.	C/C	C/C	./.	C/C	./.	C/C
7519	G	G/G	./.	G/G	G/G	./.	G/G	./.	G/G
7525	T	T/T	./.	T/T	T/T	./.	T/T	./.	T/T
7535	A	A/A	./.	A/A	A/A	./.	A/A	./.	A/A
7567	G	G/G	./.	G/G	G/G	./.	G/G	./.	G/G
7580	G	G/G	./.	G/G	G/G	./.	G/G	./.	G/G
7588	T	T/T	./.	T/T	T/T	./.	T/T	./.	T/T
7598	A	A/A	./.	A/A	A/A	./.	A/A	./.	A/A
7601	G	G/G	./.	G/G	G/G	./.	G/G	./.	G/G
7609	T	T/T	./.	T/T	T/T	./.	T/T	./.	T/T
7611	T	T/T	./.	T/T	T/T	./.	T/T	./.	T/T
7618	C	C/C	./.	C/C	C/C	./.	C/C	./.	C/C
7627	T	T/T	./.	T/T	T/T	./.	T/T	./.	T/T
7628	T	T/T	./.	T/T	T/T	./.	T/T	./.	T/T
7635	G	G/G	./.	G/G	G/G	./.	G/G	./.	G/G
7638	A	A/A	./.	A/A	A/A	./.	A/A	./.	A/A
8318	T	T/T	./.	T/T	T/T	./.	T/T	./.	T/T
8347	A	A/A	./.	A/A	A/A	./.	A/A	./.	A/A
8426	C	C/C	./.	C/C	C/C	./.	C/C	./.	C/C
8438	G	G/G	./.	G/G	G/G	./.	G/G	./.	G/G
8444	A	A/A	A/G	A/A	A/A	./.	A/A	./.	A/A
8451	C	C/C	C/G	C/C	C/C	./.	C/C	./.	C/C
8452	A	A/A	./.	A/A	A/A	./.	A/A	./.	A/A
8513	G	G/G	G/A	G/G	G/G	./.	G/G	./.	G/G
8537	C	C/C	T/T	C/C	C/C	./.	C/C	T/T	C/C
8544	A	A/A	A/G	A/A	A/A	./.	A/A	./.	A/A
8549	G	G/G	G/GTAA	G/G	G/G	./.	G/G	./.	G/G
8675	A	A/A	./.	A/A	A/A	./.	A/A	./.	A/A
8702	T	T/T	./.	T/T	T/T	./.	T/T	./.	T/T
8742	T	T/T	T/G	T/T	T/T	./.	T/T	./.	T/T
8790	A	A/A	A/G	A/A	A/A	./.	A/A	./.	A/A
8807	A	A/A	G/G	A/A	A/A	./.	A/A	G/G	A/A
8826	A	A/A	A/G	A/A	A/A	./.	A/A	A/A	A/A
8871	C	C/C	./.	C/C	C/C	./.	C/C	./.	C/C
8877	C	C/C	./.	C/C	C/C	./.	C/C	./.	C/C
8885	T	T/T	./.	T/T	T/T	./.	T/T	./.	T/T
8889	G	G/G	./.	G/G	G/G	./.	G/G	./.	G/G
8891	A	A/A	./.	A/A	A/A	./.	A/A	./.	A/A
8895	T	T/T	./.	T/T	T/T	C/C	T/T	./.	T/T
8898	A	A/A	./.	A/A	A/A	G/G	A/A	./.	A/A
8935	G	G/G	./.	G/G	G/G	G/GA	G/G	./.	G/G
9162	G	G/G	./.	G/G	G/G	./.	G/G	./.	G/G
9180	T	T/T	./.	T/T	T/T	./.	T/T	./.	T/T
9181	T	T/T	./.	T/T	T/T	./.	T/T	./.	T/T
9199	C	C/C	./.	C/C	C/C	./.	C/C	./.	C/C
9763	A	C/C	./.	A/C	C/C	./.	C/C	./.	A/A
9883	A	A/A	./.	A/A	A/A	./.	A/A	./.	A/A
10454	AC	A/A	./.	A/A	A/A	./.	A/A	./.	A/A
10723	A	A/A	./.	A/A	A/A	./.	A/A	./.	A/A
10738	C	C/C	./.	C/C	C/C	./.	C/C	./.	C/C
10809	A	A/A	A/G	A/A	A/A	./.	A/A	./.	A/A
10817	C	C/C	C/T	C/C	C/C	./.	C/C	./.	C/C
10874	C	C/C	C/A	C/C	C/C	./.	C/C	./.	C/C
10877	A	A/A	A/T	A/A	A/A	./.	A/A	./.	A/A
10886	G	G/G	G/T	G/G	G/G	./.	G/G	./.	G/G
10891	G	G/G	G/A	G/G	G/G	./.	G/G	./.	G/G
10894	C	C/C	C/T	C/C	C/C	./.	C/C	./.	C/C
10910	A	A/A	A/G	A/A	A/A	./.	A/A	./.	A/A
10913	T	T/T	T/C	T/T	T/T	./.	T/T	./.	T/T
10917	G	G/G	G/GTTAA	G/G	G/G	./.	G/G	./.	G/G
10925	C	C/C	C/C	C/C	C/C	./.	C/C	./.	C/C
10947	G	G/G	G/G	G/G	G/G	./.	G/G	./.	G/G
10982	A	A/A	G/G	A/A	A/A	./.	A/A	./.	A/A
10994	G	G/G	G/G	G/G	G/G	./.	G/G	./.	G/G
11051	C	C/C	C/T	C/C	C/C	./.	C/C	./.	C/C
11071	T	T/T	T/C	T/T	T/T	./.	T/T	./.	T/T
11093	G	G/G	C/C	G/G	G/G	C/C	G/G	C/C	G/G
11112	A	A/A	A/T	A/A	A/A	A/A	A/A	./.	A/A
11117	T	T/T	T/C	T/T	T/T	T/C	T/T	./.	T/T
11122	A	A/A	A/G	A/A	A/A	./.	A/A	./.	A/A
11123	T	T/T	T/A	T/T	T/T	./.	T/T	./.	T/T
11126	A	A/A	A/G	A/A	A/A	./.	A/A	./.	A/A
11129	G	G/G	G/A	G/G	G/G	./.	G/G	./.	G/G
11132	T	T/T	T/A	T/T	T/T	./.	T/T	./.	T/T
11153	A	A/A	A/T	A/A	A/A	./.	A/A	./.	A/A
11174	C	C/C	C/C	C/C	C/C	C/C	C/C	C/T	C/C
11180	A	A/A	A/T	A/A	A/A	A/T	A/A	T/T	A/A
11186	A	A/A	A/C	A/A	A/A	A/C	A/A	A/C	A/A
11187	G	G/G	G/A	G/G	G/G	G/A	G/G	G/A	G/G
11198	T	T/T	T/G	T/T	T/T	G/A	T/T	G/A	T/T
11202	T	T/T	C/C	T/T	T/T	C/C	T/T	C/C	T/T
11279	C	C/C	C/T	C/C	C/C	C/T	C/C	C/T	C/C
11282	A	A/A	A/G	A/A	A/A	G/G	A/A	A/G	A/A
11312	A	A/A	A/T	A/A	A/A	T/T	A/A	T/T	A/A
11315	A	A/A	A/G	A/A	A/A	G/G	A/A	G/G	A/A
11320	T	T/T	T/G	T/T	T/T	G/G	T/T	G/G	T/T
11342	G	G/G	A/A	G/G	G/G	G/A	G/G	./.	G/G
11345	T	T/T	T/C	T/T	T/T	./.	T/T	./.	T/T
11354	T	T/T	T/A	T/T	T/T	T/T	T/T	./.	T/T
11370	T	T/T	T/G	T/T	T/T	T/T	T/T	./.	T/T
11377	G	G/G	G/A	G/G	G/G	G/A	G/G	./.	G/G
11396	C	C/C	C/T	C/C	C/C	C/T	C/C	./.	C/C
11411	T	T/T	T/C	T/T	T/T	C/C	T/T	./.	T/T
11431	T	C/C	C/C	C/C	C/C	C/C	C/C	./.	C/C
11452	G	G/G	G/T	G/G	G/G	./.	G/G	./.	G/G
11487	G	G/G	G/A	G/G	G/G	./.	G/G	./.	G/G
11488	G	G/G	G/T	G/G	G/G	./.	G/G	./.	G/G
11489	G	G/G	G/A	G/G	G/G	./.	G/G	./.	G/G
11497	C	C/C	C/T	C/C	C/C	./.	C/C	./.	C/C
11511	A	A/A	A/C	A/A	A/A	./.	A/A	./.	A/A
11513	A	A/A	A/ATC	A/A	A/A	./.	A/A	./.	A/A
11515	TAC	TAC/TAC	TAC/T	TAC/TAC	TAC/TAC	./.	TAC/TAC	./.	TAC/TAC
11519	G	G/G	G/A	G/G	G/G	./.	G/G	./.	G/G
11531	A	A/A	A/T	A/A	A/A	./.	A/A	./.	A/A
11536	A	A/A	A/G	A/A	A/A	./.	A/A	./.	A/A
11584	C	C/C	C/G	C/C	C/C	G/G	C/C	G/G	C/C
11595	T	T/T	T/A	T/T	T/T	A/A	T/T	A/A	T/T
11615	C	C/C	C/G	C/C	C/C	G/G	C/C	G/G	C/C
11618	T	T/T	T/C	T/T	T/T	C/C	T/T	C/C	T/T
11629	A	A/A	A/G	A/A	A/A	G/G	A/A	G/G	A/A
11639	C	C/C	C/T	C/C	C/C	T/T	C/C	T/T	C/C
11663	C	C/C	C/T	C/C	C/C	./.	C/C	./.	C/C
11679	C	C/C	./.	C/C	C/C	./.	C/C	./.	C/C
11681	A	A/A	./.	A/A	A/A	./.	A/A	./.	A/A
11685	T	T/T	./.	T/T	T/T	./.	T/T	./.	T/T
11688	A	A/A	./.	A/A	A/A	./.	A/A	./.	A/A
11729	T	T/T	T/C	T/T	T/T	./.	T/T	./.	T/T
11741	T	T/T	T/G	T/T	T/T	./.	T/T	./.	T/T
11761	C	C/C	./.	C/C	C/C	./.	C/C	./.	C/C
11765	C	C/C	C/T	C/C	C/C	./.	C/C	./.	C/C
11768	C	C/C	C/T	C/C	C/C	./.	C/C	./.	C/C
11777	T	T/T	./.	T/T	T/T	./.	T/T	./.	T/T
11778	A	A/A	./.	A/A	A/A	./.	A/A	./.	A/A
11783	T	T/T	./.	T/T	T/T	./.	T/T	./.	T/T
11784	A	A/A	./.	A/A	A/A	./.	A/A	./.	A/A
11826	C	C/C	C/T	C/C	C/C	C/T	C/C	T/T	C/C
11828	C	C/C	C/C	C/C	C/C	C/T	C/C	C/T	C/C
11833	T	G/G	T/T	T/G	G/G	T/T	G/G	T/T	T/T
11838	G	G/G	G/A	G/G	G/G	G/G	G/G	G/G	G/G
11839	C	C/C	C/T	C/C	C/C	T/T	C/C	T/T	C/C
11855	A	A/A	A/C	A/A	A/A	C/C	A/A	C/C	A/A
11861	A	A/A	A/T	A/A	A/A	T/T	A/A	T/T	A/A
11879	A	A/A	A/G	A/A	A/A	G/G	A/A	G/G	A/A
11901	A	A/A	A/T	A/A	A/A	A/T	A/A	A/T	A/A
11939	G	G/G	G/G	G/G	G/G	./.	G/G	G/A	G/G
11954	T	T/T	T/A	T/T	T/T	./.	T/T	T/A	T/T
11960	T	T/T	./.	T/T	T/T	./.	T/T	T/A	T/T
11962	C	C/C	./.	C/C	C/C	./.	C/C	C/T	C/C
11963	T	T/T	./.	T/T	T/T	./.	T/T	T/C	T/T
11981	T	T/T	./.	T/T	T/T	./.	T/T	T/C	T/T
11997	G	G/G	./.	G/G	G/G	./.	G/G	G/A	G/G
11998	T	T/T	./.	T/T	T/T	./.	T/T	T/C	T/T
12025	A	A/A	./.	A/A	A/A	./.	A/A	./.	A/A
12050	T	T/T	./.	T/T	T/T	./.	T/T	./.	T/T
12057	T	T/T	G/G	T/T	T/T	./.	T/T	./.	T/T
12066	C	C/C	C/T	C/C	C/C	./.	C/C	./.	C/C
12068	A	A/A	A/G	A/A	A/A	./.	A/A	./.	A/A
12071	G	G/G	G/C	G/G	G/G	./.	G/G	./.	G/G
12073	C	C/C	C/A	C/C	C/C	./.	C/C	./.	C/C
12101	T	T/T	T/C	T/T	T/T	T/T	T/T	T/C	T/T
12215	T	T/T	T/A	T/T	T/T	T/A	T/T	T/A	T/T
12224	G	G/G	G/A	G/G	G/G	G/G	G/G	G/A	G/G
12230	G	G/G	G/A	G/G	G/G	G/A	G/G	G/A	G/G
12238	A	A/A	A/C	A/A	A/A	C/C	A/A	C/C	A/A
12239	T	T/T	T/C	T/T	T/T	C/C	T/T	C/C	T/T
12245	A	A/A	A/T	A/A	A/A	T/T	A/A	A/T	A/A
12266	G	G/G	G/A	G/G	G/G	A/A	G/G	G/A	G/G
12280	C	C/C	C/T	C/C	C/C	C/C	C/C	C/C	C/C
12290	G	G/G	G/A	G/G	G/G	G/A	G/G	G/A	G/G
12302	A	A/A	A/T	A/A	A/A	A/T	A/A	A/T	A/A
12314	A	A/A	A/C	A/A	A/A	A/C	A/A	A/C	A/A
12353	T	T/T	T/T	T/T	T/T	T/C	T/T	T/C	T/T
12361	A	A/A	A/G	A/A	A/A	G/G	A/A	G/G	A/A
12362	C	C/C	C/T	C/C	C/C	./.	C/C	C/T	C/C
12371	T	T/T	T/C	T/T	T/T	./.	T/T	T/C	T/T
12374	T	T/T	T/A	T/T	T/T	./.	T/T	T/A	T/T
12380	C	C/C	C/G	C/C	C/C	./.	C/C	C/C	C/C
12388	T	T/T	T/A	T/T	T/T	./.	T/T	./.	T/T
12406	G	G/G	G/A	G/G	G/G	./.	G/G	./.	G/G
12422	G	G/G	G/A	G/G	G/G	./.	G/G	./.	G/G
12425	C	C/C	C/T	C/C	C/C	./.	C/C	./.	C/C
12428	A	A/A	A/G	A/A	A/A	./.	A/A	./.	A/A
12432	T	T/T	T/A	T/T	T/T	./.	T/T	./.	T/T
12443	A	A/A	A/C	A/A	A/A	./.	A/A	./.	A/A
12458	T	T/T	T/C	T/T	T/T	./.	T/T	./.	T/T
12478	A	A/A	A/G	A/A	A/A	./.	A/A	./.	A/A
12482	A	A/A	A/T	A/A	A/A	./.	A/A	./.	A/A
12488	C	C/C	C/T	C/C	C/C	./.	C/C	./.	C/C
12497	C	C/C	C/T	C/C	C/C	./.	C/C	./.	C/C
12498	G	G/G	G/A	G/G	G/G	./.	G/G	./.	G/G
12531	A	C/C	C/C	A/C	C/C	./.	C/C	./.	A/A
12538	C	C/C	C/T	C/C	C/C	./.	C/C	./.	C/C
12542	T	T/T	T/C	T/T	T/T	./.	T/T	./.	T/T
12545	A	A/A	A/C	A/A	A/A	./.	A/A	./.	A/A
12551	A	A/A	./.	A/A	A/A	./.	A/A	./.	A/A
12559	A	A/A	G/G	A/A	A/A	./.	A/A	./.	A/A
12569	T	T/T	T/G	T/T	T/T	./.	T/T	./.	T/T
12586	C	C/C	C/T	C/C	C/C	./.	C/C	./.	C/C
12593	C	C/C	C/T	C/C	C/C	./.	C/C	./.	C/C
12596	T	T/T	T/G	T/T	T/T	./.	T/T	./.	T/T
12608	C	C/C	C/C	C/C	C/C	./.	C/C	./.	C/C
12611	T	T/T	T/T	T/T	T/T	./.	T/T	T/A	T/T
12629	C	C/C	C/A	C/C	C/C	./.	C/C	C/A	C/C
12659	T	T/T	T/A	T/T	T/T	./.	T/T	./.	T/T
12667	C	C/C	T/T	C/C	C/C	./.	C/C	./.	C/C
12675	A	A/A	A/T	A/A	A/A	./.	A/A	./.	A/A
12677	G	G/G	G/A	G/G	G/G	./.	G/G	./.	G/G
12751	T	T/T	T/C	T/T	T/T	./.	T/T	./.	T/T
12763	G	G/G	G/A	G/G	G/G	./.	G/G	./.	G/G
12764	A	A/A	A/C	A/A	A/A	./.	A/A	./.	A/A
12782	C	C/C	C/T	C/C	C/C	./.	C/C	./.	C/C
12785	A	A/A	A/A	A/A	A/A	./.	A/A	./.	A/A
12891	A	A/A	./.	A/A	A/A	./.	A/A	./.	A/A
12901	G	G/G	./.	G/GCC	G/G	./.	G/G	./.	G/GCC
12908	T	T/C	./.	T/C	T/C	./.	T/C	./.	T/C
12910	GC	G/CC	./.	G/CC	G/GCCCCCCCCCCCC	./.	G/CC	./.	CC/GCCCCCCCCCCCC
12924	T	T/T	./.	T/T	T/T	./.	T/T	./.	T/C
13004	G	G/G	./.	G/G	G/G	./.	G/G	./.	G/G
13030	G	G/G	./.	G/G	G/G	./.	G/G	./.	G/G
13037	G	G/G	./.	G/G	G/G	./.	G/G	./.	G/G
13802	T	TTC/TTC	./.	T/TTC	TTC/TTC	./.	TTC/TTC	./.	T/T
13805	CCA	C/C	./.	CCA/C	C/C	./.	C/C	./.	CCA/CCA
13808	A	T/T	./.	A/T	T/T	./.	T/T	./.	A/A
13811	A	G/G	./.	A/G	G/G	./.	G/G	./.	A/A
13814	G	GCTACGGTGTCGTGCTT/GCTACGGTGTCGTGCTT	./.	G/GCTACGGTGTCGTGCTT	GCTACGGTGTCGTGCTT/GCTACGGTGTCGTGCTT	./.	GCTACGGTGTCGTGCTT/GCTACGGTGTCGTGCTT	./.	G/G
14033	T	T/C	./.	T/C	T/C	./.	T/C	./.	T/T
14155	A	A/A	./.	A/A	A/A	./.	A/A	./.	A/A
14179	A	A/A	./.	A/A	A/A	./.	A/A	./.	A/A
14202	T	T/T	./.	T/T	T/T	./.	T/T	./.	T/T
14203	A	A/A	./.	A/A	A/A	./.	A/A	./.	A/A
14216	A	A/A	./.	A/A	A/A	./.	A/A	./.	A/A
14217	G	G/G	./.	G/G	G/G	./.	G/G	./.	G/G
14268	G	G/G	./.	G/G	G/G	./.	G/G	./.	G/G
14288	TG	TG/TG	./.	TG/TG	TG/TG	./.	TG/TG	./.	TG/TG
14291	G	G/G	./.	G/G	G/G	./.	G/G	./.	G/G
14298	T	T/T	./.	T/T	T/T	./.	T/T	./.	T/T
14347	CCT	CCT/CCT	./.	CCT/CCT	CCT/CCT	./.	CCT/CCT	./.	CCT/CCT
14350	T	T/T	./.	T/T	T/T	./.	T/T	./.	T/T
14352	T	T/T	./.	T/T	T/T	./.	T/T	./.	T/T
14371	A	A/A	./.	A/A	A/A	./.	A/A	./.	A/A
14684	G	G/G	./.	G/G	G/G	./.	G/G	./.	G/G
14692	T	T/T	./.	T/T	T/T	./.	T/T	./.	T/T
14701	G	G/G	./.	G/G	G/G	./.	G/G	./.	G/G
14707	A	A/A	./.	A/A	A/A	./.	A/A	./.	A/A
14716	T	T/T	./.	T/T	T/T	./.	T/T	./.	T/T
14801	T	T/A	./.	T/A	T/A	./.	T/A	./.	T/T
14918	G	G/G	./.	G/G	G/G	./.	G/G	./.	G/G
14919	A	A/C	./.	A/C	A/C	./.	A/C	./.	A/A
14929	A	A/A	./.	A/A	A/A	./.	A/A	./.	A/A
14931	C	C/C	./.	C/C	C/C	./.	C/C	./.	C/C
14954	G	C/C	./.	G/C	C/C	./.	C/C	./.	G/G
14992	C	C/T	./.	C/T	C/T	./.	C/T	./.	C/C
15005	T	T/T	./.	T/T	T/T	./.	T/T	./.	T/T
15013	A	A/A	./.	A/A	A/A	./.	A/A	./.	A/A
15018	C	C/T	./.	C/T	C/T	./.	C/T	./.	C/C
15024	G	G/G	./.	G/G	G/G	./.	G/G	./.	G/G
15026	C	T/T	./.	C/T	T/T	./.	T/T	./.	C/C
15382	G	G/T	./.	G/T	G/T	./.	G/T	./.	G/G
15718	A	A/A	A/G	A/A	A/A	A/G	A/A	A/G	A/A
15753	A	A/A	A/C	A/A	A/A	A/C	A/A	A/C	A/A
15774	A	A/A	T/T	A/A	A/A	T/T	A/A	A/T	A/A
15785	G	G/G	G/G	G/G	G/G	G/A	G/G	G/A	G/G
15788	T	T/T	T/T	T/T	T/T	T/T	T/T	T/A	T/T
15798	G	G/G	G/A	G/G	G/G	G/A	G/G	G/A	G/G
15807	A	A/A	./.	A/A	A/A	A/T	A/A	A/T	A/A
15808	T	T/T	./.	T/T	T/T	T/G	T/T	T/G	T/T
15814	A	A/A	./.	A/A	A/A	./.	A/A	./.	A/A
15827	A	A/A	./.	A/A	A/A	./.	A/A	./.	A/A
15891	T	T/T	./.	T/T	T/T	./.	T/T	./.	T/T
15899	A	A/A	./.	A/A	A/A	./.	A/A	./.	A/A
15913	CA	CA/CA	./.	CA/CA	CA/CA	./.	CA/CA	./.	CA/CA
15915	CA	CA/CA	./.	CA/CA	CA/CA	./.	CA/CA	./.	CA/CA
16027	ATT	ATT/ATT	./.	ATT/ATT	ATT/ATT	./.	ATT/ATT	./.	ATT/ATT
16064	T	T/T	./.	T/T	T/T	./.	T/T	./.	T/T
16067	A	A/A	./.	A/A	A/A	./.	A/A	./.	A/A
16089	CA	CA/CA	./.	CA/CA	CA/CA	./.	CA/CA	./.	CA/CA
16092	A	A/A	./.	A/A	A/A	./.	A/A	./.	A/A
16116	T	T/T	./.	T/T	T/T	./.	T/T	./.	T/T
16128	T	T/T	./.	T/T	T/T	./.	T/T	./.	T/T
16147	T	T/T	./.	T/T	T/T	./.	T/T	./.	T/T
16180	A	A/A	./.	A/A	A/A	./.	A/A	./.	A/A
16182	T	T/T	./.	T/T	T/T	./.	T/T	./.	T/T
16208	A	A/A	./.	A/A	A/A	./.	A/A	./.	A/A
16395	C	C/C	C/G	C/C	C/C	./.	C/C	./.	C/C
16417	A	A/A	G/G	A/A	A/A	./.	A/A	./.	A/A
16496	G	G/G	G/A	G/G	G/G	./.	G/G	G/G	G/G
16515	A	A/A	G/G	A/A	A/A	./.	A/A	./.	A/A
16532	A	A/A	G/G	A/A	A/A	./.	A/A	./.	A/A
16545	C	C/C	T/T	C/C	C/C	./.	C/C	./.	C/C
16559	C	C/C	C/A	C/C	C/C	./.	C/C	./.	C/C
16574	A	A/A	A/G	A/A	A/A	./.	A/A	./.	A/A
16594	A	A/A	A/G	A/A	A/A	./.	A/A	A/G	A/A
16618	A	A/A	A/A	A/A	A/A	./.	A/A	A/T	A/A
16636	C	C/C	C/T	C/C	C/C	C/C	C/C	C/C	C/C
16652	G	G/G	G/A	G/G	G/G	./.	G/G	G/G	G/G
16670	G	G/G	G/G	G/G	G/G	./.	G/G	G/GTTT	G/G
16679	G	G/G	G/C	G/G	G/G	./.	G/G	G/G	G/G
16686	G	G/G	G/G	G/G	G/G	./.	G/G	G/A	G/G
16698	T	T/T	T/T	T/T	T/T	./.	T/T	T/C	T/T
16720	T	T/T	T/G	T/T	T/T	./.	T/T	./.	T/T
16728	A	A/A	A/G	A/A	A/A	./.	A/A	./.	A/A
16752	T	T/T	T/C	T/T	T/T	T/T	T/T	./.	T/T
16754	T	T/T	T/C	T/T	T/T	T/T	T/T	./.	T/T
16772	C	C/C	C/T	C/C	C/C	C/C	C/C	./.	C/C
16778	C	C/C	G/G	C/C	C/C	C/G	C/C	C/G	C/C
16819	T	T/T	./.	T/T	T/T	./.	T/T	./.	T/T
16820	A	A/A	./.	A/A	A/A	./.	A/A	./.	A/A
16884	T	T/T	./.	T/T	T/T	./.	T/T	./.	T/T
16909	C	C/C	./.	C/C	C/C	./.	C/C	./.	C/C
16974	G	G/G	./.	G/G	G/G	./.	G/G	G/G	G/G
16991	A	A/A	./.	A/A	A/A	./.	A/A	A/A	A/A
16994	A	A/A	./.	A/A	A/A	./.	A/A	./.	A/A
16995	A	A/A	./.	A/A	A/A	./.	A/A	./.	A/A
17015	A	A/A	./.	A/A	A/A	./.	A/A	./.	A/A
17041	A	A/A	./.	A/A	A/A	./.	A/A	./.	A/A
17047	A	A/A	./.	A/A	A/A	./.	A/A	./.	A/A
17135	C	C/C	./.	C/C	C/C	./.	C/C	./.	C/C
17155	C	C/C	./.	C/C	C/C	./.	C/C	./.	C/C
17437	C	C/C	./.	C/C	C/C	./.	C/C	./.	C/C
17747	T	T/T	./.	T/T	T/T	./.	T/T	T/T	T/T
17750	A	A/A	./.	A/A	A/A	./.	A/A	A/A	A/A
17769	C	C/C	./.	C/C	C/C	./.	C/C	T/T	C/C
17770	A	A/A	./.	A/A	A/A	./.	A/A	G/G	A/A
17975	C	C/C	./.	C/C	C/C	./.	C/C	T/T	C/C
18522	C	C/C	./.	C/C	C/C	./.	C/C	C/CTTGCA	C/C
18550	T	T/A	./.	T/A	T/A	./.	T/A	T/T	T/T
18554	A	A/A	./.	A/A	A/A	./.	A/A	A/A	A/A
18557	TTTG	TTTG/TTTG	./.	TTTG/TTTG	TTTG/TTTG	./.	TTTG/TTTG	TTTG/T	TTTG/TTTG
18573	A	A/A	./.	A/A	A/A	./.	A/A	A/G	A/A
18589	A	A/A	./.	A/A	A/A	./.	A/A	A/G	A/A
18615	TA	TA/TA	./.	TA/TA	TA/TA	./.	TA/TA	TA/T	TA/TA
18626	A	A/A	./.	A/A	A/A	./.	A/A	A/G	A/A
18632	G	G/G	./.	G/G	G/G	./.	G/G	G/C	G/G
18654	C	C/C	./.	C/C	C/C	./.	C/C	C/G	C/C
18656	A	A/A	./.	A/A	A/A	./.	A/A	A/G	A/A
18690	G	G/G	./.	G/G	G/G	./.	G/G	G/G	G/G
18704	C	C/C	C/T	C/C	C/C	./.	C/C	C/C	C/C
18706	G	G/G	G/A	G/G	G/G	./.	G/G	G/G	G/G
18720	G	G/G	G/A	G/G	G/G	./.	G/G	G/G	G/G
18727	C	C/C	C/T	C/C	C/C	./.	C/C	C/C	C/C
18752	A	A/A	./.	A/A	A/A	./.	A/A	A/G	A/A
18801	T	T/T	./.	T/T	T/T	./.	T/T	./.	T/T
18844	A	A/A	./.	A/A	A/A	./.	A/A	A/T	A/A
18875	C	C/C	./.	C/C	C/C	./.	C/C	C/G	C/C
18938	C	C/C	C/T	C/C	C/C	C/T	C/C	C/T	C/C
18950	G	G/G	T/T	G/G	G/G	T/T	G/G	G/T	G/G
18989	A	A/A	A/T	A/A	A/A	A/T	A/A	A/T	A/A
18996	A	A/A	G/G	A/A	A/A	G/G	A/A	G/G	A/A
19038	A	A/A	A/T	A/A	A/A	A/T	A/A	A/T	A/A
19071	G	G/G	G/A	G/G	G/G	G/A	G/G	G/A	G/G
19073	C	C/C	C/T	C/C	C/C	C/T	C/C	C/T	C/C
19076	T	T/T	T/C	T/T	T/T	T/C	T/T	T/C	T/T
19081	A	A/A	A/G	A/A	A/A	A/G	A/A	A/G	A/A
19104	A	A/A	A/G	A/A	A/A	A/G	A/A	A/G	A/A
19107	A	A/A	AGTT/AGTT	A/A	A/A	A/AGTT	A/A	A/AGTT	A/A
19109	T	T/T	T/T	T/T	T/T	T/TTGC	T/T	T/T	T/T
19114	T	T/T	T/C	T/T	T/T	T/C	T/T	T/C	T/T
19124	T	T/T	A/A	T/T	T/T	A/A	T/T	T/A	T/T
19130	C	C/C	G/G	C/C	C/C	G/G	C/C	C/G	C/C
19133	G	G/G	G/A	G/G	G/G	G/A	G/G	G/A	G/G
19144	A	A/A	A/A	A/A	A/A	A/T	A/A	A/T	A/A
19148	T	T/T	T/T	T/T	T/T	T/T	T/T	T/A	T/T
19152	G	G/G	G/A	G/G	G/G	G/A	G/G	G/A	G/G
19161	C	C/C	C/C	C/C	C/C	C/G	C/C	C/G	C/C
19170	A	A/A	A/G	A/A	A/A	A/G	A/A	A/G	A/A
19198	G	G/G	G/A	G/G	G/G	G/G	G/G	G/A	G/G
19203	T	T/T	T/C	T/T	T/T	T/C	T/T	T/C	T/T
19253	G	G/G	G/G	G/G	G/G	G/C	G/G	G/C	G/G
19266	G	G/G	G/G	G/G	G/G	G/A	G/G	G/A	G/G
19282	C	C/C	T/T	C/C	C/C	T/T	C/T	C/T	C/C
19294	T	T/T	T/T	T/T	T/T	T/C	T/T	T/T	T/T
19297	G	G/G	G/GGTTA	G/G	G/G	G/G	G/G	G/G	G/G
19302	A	A/A	G/T	A/A	A/A	A/G	A/A	A/G	A/A
19327	T	T/T	T/T	T/T	T/T	T/A	T/T	T/T	T/T
19346	TG	TG/TG	TG/T	TG/TG	TG/TG	TG/TG	TG/TG	TG/TG	TG/TG
19356	T	T/T	T/A	T/T	T/T	T/T	T/T	T/T	T/T
19357	T	T/T	T/A	T/T	T/T	T/T	T/T	T/T	T/T
19359	G	G/G	G/A	G/G	G/G	G/A	G/G	G/A	G/G
19366	G	G/G	G/T	G/G	G/G	G/G	G/G	G/T	G/G
19386	T	T/T	T/C	T/T	T/T	T/T	T/T	T/T	T/T
19394	A	A/A	A/C	A/A	A/A	A/A	A/A	A/A	A/A
19400	C	C/C	C/T	C/C	C/C	C/C	C/C	C/C	C/C
19405	G	G/G	G/A	G/G	G/G	G/A	G/G	G/G	G/G
19413	G	G/G	G/T	G/G	G/G	G/G	G/G	G/G	G/G
19415	AT	AT/AT	AT/A	AT/AT	AT/AT	AT/A	AT/AT	AT/AT	AT/AT
19424	G	G/G	G/A	G/G	G/G	G/A	G/G	G/A	G/G
19447	TG	TG/TG	TG/T	TG/TG	TG/TG	TG/T	TG/TG	TG/TG	TG/TG
19448	G	G/G	G/A	G/G	G/G	G/A	G/G	G/T	G/G
19450	T	T/T	T/T	T/T	T/T	T/T	T/T	T/A	T/T
19466	C	C/C	C/G	C/C	C/C	C/C	C/C	C/G	C/C
19522	A	A/A	A/A	A/A	A/A	A/C	A/A	A/C	A/A
19537	A	A/A	A/A	A/A	A/A	A/G	A/A	A/G	A/A
19552	A	A/A	A/A	A/A	A/A	A/G	A/A	A/G	A/A
19616	C	C/C	C/T	C/C	C/C	C/C	C/C	C/C	C/C
19627	T	T/A	A/A	T/A	T/A	A/A	T/A	T/A	T/A
19630	C	C/C	C/T	C/C	C/C	C/T	C/C	C/T	C/C
19677	A	A/A	A/A	A/A	A/A	A/G	A/A	A/A	A/A
19697	C	C/C	C/C	C/C	C/C	C/T	C/C	C/T	C/C
19702	T	T/T	T/T	T/T	T/T	T/T	T/T	T/C	T/T
19786	A	A/A	A/G	A/A	A/A	A/G	A/A	A/G	A/A
19801	T	T/T	T/C	T/T	T/T	T/T	T/T	T/C	T/T
19819	C	C/C	C/T	C/C	C/C	C/T	C/C	C/C	C/C
19829	C	C/C	C/T	C/C	C/C	C/C	C/C	C/C	C/C
19830	C	C/C	C/C	C/C	C/C	C/T	C/C	C/T	C/C
19831	C	C/C	C/T	C/T	C/T	C/T	C/C	C/T	C/C
19837	T	T/T	T/T	T/T	T/T	T/A	T/T	T/A	T/T
19843	C	C/C	C/C	C/C	C/C	C/T	C/C	C/T	C/C
19850	G	G/G	G/T	G/G	G/G	G/G	G/G	G/G	G/G
19851	A	A/A	A/G	A/A	A/A	A/G	A/A	A/A	A/A
19914	A	A/A	A/A	A/A	A/A	A/T	A/A	A/A	A/A
19915	T	T/C	C/C	T/C	T/C	C/C	T/C	C/C	T/C
19933	T	T/T	T/T	T/T	T/T	T/A	T/T	T/A	T/T
19945	C	C/C	C/T	C/C	C/C	C/T	C/C	C/T	C/C
19977	A	A/A	A/A	A/A	A/A	A/G	A/A	A/A	A/A
19987	A	A/A	A/A	A/A	A/A	A/A	A/A	A/G	A/A
19988	G	G/G	G/G	G/G	G/G	G/G	G/G	G/A	G/G
20004	G	G/G	G/G	G/G	G/G	G/G	G/G	G/A	G/G
20007	G	G/G	G/G	G/G	G/G	G/A	G/G	G/G	G/G
20009	A	A/A	A/A	A/A	A/A	A/T	A/A	A/A	A/A
20073	C	C/C	C/C	C/C	C/C	C/T	C/C	C/C	C/C
20098	C	C/C	C/C	C/C	C/C	C/T	C/C	C/C	C/C
20110	C	C/C	C/C	C/C	C/C	C/T	C/C	C/C	C/C
20133	T	T/T	T/A	T/T	T/T	T/A	T/T	T/A	T/T
20210	C	C/C	C/C	C/C	C/C	C/A	C/C	C/C	C/C
20278	A	A/A	A/T	A/A	A/A	A/A	A/A	A/A	A/A
20286	A	A/A	A/A	A/A	A/A	A/G	A/A	A/G	A/A
20293	A	A/A	A/A	A/A	A/A	A/G	A/A	A/G	A/A
20299	C	C/C	C/C	C/C	C/C	C/T	C/C	C/T	C/C
20302	G	G/G	G/G	G/G	G/G	G/A	G/G	G/A	G/G
20338	G	G/G	G/A	G/G	G/G	G/A	G/G	G/A	G/G
20347	T	T/T	T/A	T/T	T/T	T/T	T/T	T/T	T/T
20395	G	G/G	G/G	G/G	G/G	./.	G/G	G/A	G/G
20401	C	C/C	C/T	C/C	C/C	./.	C/C	C/C	C/C
20404	T	T/T	T/TGAA	T/T	T/T	./.	T/T	./.	T/T
20409	A	A/A	./.	A/A	A/A	./.	A/A	./.	A/A
20430	T	T/T	./.	T/T	T/T	./.	T/T	./.	T/T
20467	A	A/A	./.	A/A	A/A	./.	A/A	A/A	A/A
20485	A	A/A	./.	A/A	A/A	./.	A/A	A/A	A/A
20504	C	C/C	./.	C/C	C/C	./.	C/C	C/C	C/C
20541	G	G/G	./.	G/G	G/G	./.	G/G	G/G	G/G
20542	A	A/A	./.	A/A	A/A	./.	A/A	G/G	A/A
20552	A	A/A	./.	A/A	A/A	./.	A/A	./.	A/A
20556	C	C/C	./.	C/C	C/C	./.	C/C	A/A	C/C
20577	G	G/G	./.	G/G	G/G	./.	G/G	./.	G/G
20586	C	C/C	C/CTG	C/C	C/C	./.	C/C	CTG/CTG	C/C
20593	T	T/T	T/A	T/T	T/T	./.	T/T	T/A	T/T
20595	T	T/T	T/C	T/T	T/T	./.	T/T	T/C	T/T
20646	G	G/G	G/G	G/G	G/G	./.	G/G	G/G	G/G
20650	T	T/T	T/T	T/T	T/T	./.	T/T	T/T	T/T
20683	T	T/T	T/T	T/T	T/T	./.	T/T	T/A	T/T
20708	A	A/A	G/G	A/A	A/A	./.	A/A	G/G	A/A
20773	AT	AT/AT	./.	AT/AT	AT/AT	AT/AT	AT/AT	AT/AT	AT/AT
20775	T	T/T	./.	T/T	T/T	T/T	T/T	T/T	T/T
20801	C	C/C	./.	C/C	C/C	C/T	C/C	C/C	C/C
20812	A	A/A	./.	A/A	A/A	A/T	A/A	A/A	A/A
20818	A	A/A	./.	A/A	A/A	./.	A/A	C/C	A/A
20826	T	T/T	./.	T/T	T/T	T/C	T/T	T/T	T/T
20830	C	C/C	./.	C/C	C/C	C/A	C/C	C/C	C/C
20835	G	G/G	./.	G/G	G/G	G/G	G/G	./.	G/G
20886	G	G/G	G/A	G/G	G/G	G/G	G/G	G/G	G/G
20936	A	A/A	./.	A/A	A/A	./.	A/A	G/G	A/A
20938	C	C/C	./.	C/C	C/C	C/G	C/C	G/G	C/C
21002	T	T/T	./.	T/T	T/T	./.	T/T	T/A	T/T
21126	T	T/T	T/T	T/T	T/T	./.	T/T	./.	T/T
21129	G	G/G	G/G	G/G	G/G	./.	G/G	./.	G/G
21132	C	C/C	C/C	C/C	C/C	./.	C/C	./.	C/C
21134	TTTA	TTTA/TTTA	TTTA/TTTA	TTTA/TTTA	TTTA/TTTA	./.	TTTA/TTTA	./.	TTTA/TTTA
21137	A	A/A	A/T	A/A	A/A	./.	A/A	./.	A/A
21150	A	A/A	A/A	A/A	A/A	./.	A/A	./.	A/A
21156	A	A/A	A/T	A/A	A/A	./.	A/A	./.	A/A
21164	T	T/T	T/T	T/T	T/T	./.	T/T	./.	T/T
21174	A	A/A	A/G	A/A	A/A	./.	A/A	./.	A/A
21175	G	G/G	G/T	G/G	G/G	./.	G/G	./.	G/G
21220	T	T/T	T/A	T/T	T/T	./.	T/T	./.	T/T
21326	G	G/G	./.	G/G	G/G	./.	G/G	./.	G/G
21568	A	A/A	A/G	A/A	A/A	./.	A/A	./.	A/A
21580	A	A/A	G/G	A/A	A/A	./.	A/A	./.	A/A
21778	G	G/G	./.	G/G	G/G	./.	G/G	G/A	G/G
21804	GCTTTGGC	GCTTTGGC/GCTTTGGC	./.	GCTTTGGC/GCTTTGGC	GCTTTGGC/GCTTTGGC	./.	GCTTTGGC/GCTTTGGC	./.	GCTTTGGC/GCTTTGGC
21967	C	C/C	./.	C/C	C/C	./.	C/C	C/G	C/C
21982	A	A/A	./.	A/A	A/A	./.	A/A	A/A	A/A
21988	C	C/C	./.	C/C	C/C	./.	C/C	C/T	C/C
22005	A	A/A	./.	A/A	A/A	./.	A/A	A/C	A/A
22017	T	T/T	./.	T/T	T/T	./.	T/T	T/A	T/T
22018	A	A/A	./.	A/A	A/A	./.	A/A	A/T	A/A
22021	T	T/T	./.	T/T	T/T	./.	T/T	T/C	T/T
22022	G	G/G	./.	G/G	G/G	./.	G/G	G/C	G/G
22139	G	G/G	./.	G/G	G/G	./.	G/G	./.	G/G
22141	T	T/T	./.	T/T	T/T	./.	T/T	./.	T/T
22203	A	A/A	./.	A/A	A/A	./.	A/A	./.	A/A
22204	G	G/G	./.	G/G	G/G	./.	G/G	G/G	G/G
22221	A	A/A	./.	A/A	A/A	./.	A/A	A/A	A/A
22223	C	C/C	./.	C/C	C/C	./.	C/C	C/C	C/C
22293	A	A/A	./.	A/A	A/A	./.	A/A	A/T	A/A
22296	T	T/T	./.	T/T	T/T	./.	T/T	T/C	T/T
22299	A	A/A	./.	A/A	A/A	./.	A/A	A/T	A/A
22304	A	A/A	./.	A/A	A/A	./.	A/A	A/T	A/A
22315	AT	AT/AT	./.	AT/AT	AT/AT	./.	AT/AT	AT/A	AT/AT
22317	TTC	TTC/TTC	./.	TTC/TTC	TTC/TTC	./.	TTC/TTC	TTC/T	TTC/TTC
22329	C	C/C	./.	C/C	C/C	./.	C/C	C/C	C/C
22339	C	C/C	./.	C/C	C/C	./.	C/C	C/T	C/C
22340	T	T/T	./.	T/T	T/T	./.	T/T	T/T	T/T
22393	A	A/A	A/C	A/A	A/A	A/C	A/A	A/C	A/A
22407	T	T/T	C/C	T/T	T/T	T/C	T/T	T/C	T/T
22414	C	C/C	C/T	C/C	C/C	C/C	C/C	C/C	C/C
22419	A	A/A	A/T	A/A	A/A	A/A	A/A	A/A	A/A
22422	A	A/A	A/T	A/A	A/A	A/A	A/A	A/A	A/A
22426	C	C/C	C/A	C/C	C/C	C/C	C/C	C/A	C/C
22429	C	C/C	C/C	C/C	C/C	C/T	C/C	C/C	C/C
22430	T	T/T	T/C	T/T	T/T	T/C	T/T	T/C	T/T
22431	C	C/C	C/T	C/C	C/C	C/T	C/C	C/T	C/C
22433	G	G/G	G/G	G/G	G/G	G/C	G/G	G/G	G/G
22451	A	A/A	A/G	A/A	A/A	A/G	A/A	A/G	A/A
22461	A	A/A	A/C	A/A	A/A	A/C	A/A	A/A	A/A
22513	A	A/A	A/T	A/A	A/A	A/A	A/A	A/A	A/A
22514	T	T/T	T/T	T/T	T/T	T/G	T/T	T/T	T/T
22556	G	G/G	G/T	G/G	G/G	G/T	G/G	G/T	G/G
22573	AAAG	AAAG/AAAG	AAAG/AAAG	AAAG/AAAG	AAAG/AAAG	AAAG/A	AAAG/AAAG	AAAG/AAAG	AAAG/AAAG
22594	A	A/A	./.	A/A	A/A	G/G	A/A	G/G	A/A
22614	A	A/A	./.	A/A	A/A	A/A	A/A	A/G	A/A
22617	G	G/G	G/G	G/G	G/G	G/G	G/G	G/A	G/G
22627	C	C/C	./.	C/C	C/C	C/C	C/C	C/CT	C/C
22634	C	C/C	./.	C/C	C/C	C/G	C/C	C/G	C/C
22648	G	G/G	./.	G/G	G/G	./.	G/G	T/T	G/G
22650	A	A/A	./.	A/A	A/A	A/T	A/A	A/T	A/A
22702	C	C/C	./.	C/C	C/C	C/T	C/C	C/C	C/C
22724	C	C/C	C/C	C/C	C/C	C/T	C/C	C/C	C/C
22755	C	C/C	C/C	C/C	C/C	C/T	C/C	C/C	C/C
22759	G	G/G	G/G	G/G	G/G	G/A	G/G	G/G	G/G
22778	C	C/C	C/T	C/C	C/C	C/G	C/C	C/T	C/C
22780	G	G/G	G/T	G/G	G/G	G/G	G/G	G/T	G/G
22794	C	C/C	C/T	C/C	C/C	C/C	C/C	C/T	C/C
22862	G	G/G	./.	G/G	G/G	G/G	G/G	G/A	G/G
22864	C	C/C	./.	C/C	C/C	C/C	C/C	C/T	C/C
22875	T	T/T	./.	T/T	T/T	T/G	T/T	T/G	T/T
22884	T	T/T	./.	T/T	T/T	T/T	T/T	T/C	T/T
22887	T	T/T	./.	T/T	T/T	T/G	T/T	T/G	T/T
22968	T	T/T	./.	T/T	T/T	T/C	T/T	T/C	T/T
22978	A	A/A	./.	A/A	A/A	./.	A/A	A/G	A/A
22986	T	T/T	./.	T/T	T/T	./.	T/T	T/G	T/T
23220	G	G/G	./.	G/G	G/G	./.	G/G	G/C	G/G
23290	C	C/C	./.	C/C	C/C	./.	C/C	./.	C/C
23434	G	G/G	./.	G/G	G/G	G/G	G/G	G/T	G/G
23436	A	A/A	./.	A/A	A/A	A/G	A/A	A/G	A/A
23445	T	T/T	./.	T/T	T/T	A/A	T/T	A/A	T/T
23449	C	C/C	./.	C/C	C/C	C/C	C/C	C/T	C/C
23450	T	T/T	G/G	T/T	T/T	T/G	T/T	T/G	T/T
23468	G	G/G	G/A	G/G	G/G	G/A	G/G	G/A	G/G
23531	C	C/C	C/T	C/C	C/C	C/C	C/C	C/C	C/C
23543	G	G/G	G/A	G/G	G/G	G/G	G/G	G/G	G/G
23567	G	G/G	G/A	G/G	G/G	G/G	G/G	G/A	G/G
23626	G	G/G	G/T	G/G	G/G	G/G	G/G	G/G	G/G
23642	A	A/A	A/A	A/A	A/A	A/G	A/A	A/G	A/A
23663	A	A/A	A/A	A/A	A/A	A/A	A/A	A/G	A/A
23695	T	T/T	T/C	T/T	T/T	T/C	T/T	T/C	T/T
23697	T	T/T	C/C	T/T	T/T	C/C	T/T	T/C	T/T
23729	C	C/C	C/T	C/C	C/C	C/T	C/C	C/C	C/C
23747	A	A/A	./.	A/A	A/A	A/G	A/A	A/A	A/A
23748	T	T/T	./.	T/T	T/T	T/TCTCCGG	T/T	T/TCTCCGG	T/T
23770	C	C/C	./.	C/C	C/C	./.	C/C	./.	C/C
23802	A	A/A	./.	A/A	A/A	./.	A/A	A/A	A/A
23807	T	T/T	./.	T/T	T/T	./.	T/T	./.	T/T
23824	G	G/G	./.	G/G	G/G	./.	G/G	T/T	G/G
23826	T	T/T	./.	T/T	T/T	./.	T/T	C/C	T/T
23833	C	C/C	./.	C/C	C/C	./.	C/C	C/C	C/C
23835	A	A/A	./.	A/A	A/A	./.	A/A	A/A	A/A
23838	A	A/A	./.	A/A	A/A	./.	A/A	A/A	A/A
23855	A	A/A	A/G	A/A	A/A	./.	A/A	A/A	A/A
23886	A	A/A	A/T	A/A	A/A	./.	A/A	A/A	A/A
23888	A	A/A	A/G	A/A	A/A	./.	A/A	A/G	A/A
23889	G	G/G	G/A	G/G	G/G	./.	G/G	G/A	G/G
23906	A	A/A	A/G	A/A	A/A	./.	A/A	A/G	A/A
23908	C	C/C	C/A	C/C	C/C	./.	C/C	C/A	C/C
23978	A	A/A	A/T	A/A	A/A	A/T	A/A	A/T	A/A
23981	T	T/T	T/C	T/T	T/T	T/C	T/T	T/C	T/T
23984	A	A/A	A/T	A/A	A/A	C/T	A/A	A/T	A/A
23989	A	A/A	A/T	A/A	A/A	A/T	A/A	A/T	A/A
24000	AT	AT/AT	AT/A	AT/AT	AT/AT	AT/A	AT/AT	./.	AT/AT
24003	TC	TC/TC	./.	TC/TC	TC/TC	TC/T	TC/TC	./.	TC/TC
24329	G	G/G	./.	G/G	G/G	./.	G/G	./.	G/G
24333	C	C/C	./.	C/C	C/C	./.	C/C	./.	C/C
24397	T	T/T	./.	T/T	T/T	./.	T/T	./.	T/T
24414	T	T/T	./.	T/T	T/T	./.	T/T	./.	T/T
24547	A	A/A	./.	A/A	A/A	./.	A/A	./.	A/A
24594	AT	AT/AT	./.	AT/AT	AT/AT	./.	AT/AT	./.	AT/AT
24601	A	A/A	./.	A/A	A/A	./.	A/A	./.	A/A
24608	A	A/A	./.	A/A	A/A	./.	A/A	./.	A/A
24610	A	A/A	./.	A/A	A/A	./.	A/A	./.	A/A
24625	A	A/A	./.	A/A	A/A	./.	A/A	A/G	A/A
24630	C	C/C	./.	C/C	C/C	./.	C/C	C/G	C/C
24640	T	T/T	./.	T/T	T/T	./.	T/T	./.	T/T
24706	TA	TA/TA	./.	TA/TA	TA/TA	TA/T	TA/TA	TA/T	TA/TA
24723	C	C/C	./.	C/C	C/C	C/A	C/C	./.	C/C
24725	A	A/A	./.	A/A	A/A	A/T	A/A	./.	A/A
24740	A	A/A	./.	A/A	A/A	G/G	A/A	./.	A/A
24799	A	A/A	./.	A/A	A/A	./.	A/A	./.	A/A
24811	C	C/C	./.	C/C	C/C	./.	C/C	./.	C/C
24833	G	G/G	./.	G/G	G/G	./.	G/G	./.	G/G
24843	A	A/A	./.	A/A	A/A	./.	A/A	./.	A/A
24860	C	C/C	./.	C/C	C/C	./.	C/C	./.	C/C
24862	A	A/A	./.	A/A	A/A	./.	A/A	./.	A/A
24887	G	G/G	./.	G/G	G/G	./.	G/G	./.	G/G
24897	C	C/C	./.	C/C	C/C	./.	C/C	./.	C/C
24900	A	A/A	./.	A/A	A/A	./.	A/A	./.	A/A
24908	C	C/C	./.	C/C	C/C	./.	C/C	./.	C/C
25139	A	A/A	./.	A/A	A/A	./.	A/A	./.	A/A
25140	C	C/C	./.	C/C	C/C	./.	C/C	./.	C/C
25184	T	T/T	T/C	T/T	T/T	T/T	T/T	./.	T/T
25185	G	G/G	G/C	G/G	G/G	G/C	G/G	./.	G/G
25198	T	T/T	T/C	T/T	T/T	./.	T/T	./.	T/T
25203	A	A/A	A/G	A/A	A/A	./.	A/A	./.	A/A
25242	G	G/G	T/T	G/G	G/G	G/T	G/G	T/T	G/G
25263	T	T/T	T/C	T/T	T/T	T/C	T/T	T/C	T/T
25318	T	T/T	./.	T/T	T/T	./.	T/T	./.	T/T
25324	C	C/C	./.	C/C	C/C	./.	C/C	./.	C/C
25442	T	T/G	G/G	T/G	T/G	G/G	T/G	G/G	T/G
25484	T	T/C	C/C	T/C	T/C	C/C	T/C	C/C	T/C
25485	T	T/G	G/G	T/G	T/G	G/G	T/G	G/G	T/G
25543	A	A/A	A/C	A/A	A/A	A/C	A/A	A/C	A/A
25555	C	C/C	C/T	C/C	C/C	C/T	C/C	C/T	C/C
25561	A	A/A	A/G	A/A	A/A	A/G	A/A	A/G	A/A
25570	A	A/A	A/T	A/A	A/A	A/T	A/A	A/T	A/A
25574	T	T/T	T/C	T/T	T/T	T/C	T/T	T/C	T/T
25575	G	G/G	G/C	G/G	G/G	G/C	G/G	C/C	G/G
25618	T	T/T	T/A	T/T	T/T	T/A	T/T	./.	T/T
25620	AT	AT/AT	AT/A	AT/AT	AT/AT	AT/A	AT/AT	./.	AT/AT
25710	A	A/A	./.	A/A	A/A	./.	A/A	./.	A/A
25730	A	A/A	A/G	A/A	A/A	A/G	A/A	A/G	A/A
25742	T	T/T	T/C	T/T	T/T	T/C	T/T	T/C	T/T
25766	T	T/T	TG/TG	T/T	T/T	TG/TG	T/T	TG/TG	T/T
25782	C	C/C	CA/CA	C/C	C/C	CA/CA	C/C	CA/CA	C/C
25794	G	G/G	G/A	G/G	G/G	G/A	G/G	G/A	G/G
25795	T	T/T	T/T	T/T	T/T	T/C	T/T	T/C	T/T
25797	A	A/A	A/G	A/A	A/A	A/G	A/A	A/G	A/A
25805	A	A/A	T/T	A/A	A/A	A/T	A/A	A/T	A/A
25819	A	A/A	G/G	A/A	A/A	G/G	A/A	G/G	A/A
25826	T	T/T	T/T	T/T	T/T	T/C	T/T	T/C	T/T
25830	A	A/A	A/G	A/A	A/A	G/G	A/A	G/G	A/A
25935	C	C/C	./.	C/C	C/C	./.	C/C	./.	C/C
26071	C	C/C	C/T	C/C	C/C	C/T	C/C	C/T	C/C
26074	A	A/A	A/G	A/A	A/A	A/G	A/A	A/G	A/A
26084	T	T/T	T/A	T/T	T/T	T/A	T/T	A/A	T/T
26085	T	T/T	T/A	T/T	T/T	T/A	T/T	A/A	T/T
26105	G	G/G	G/G	G/G	G/G	G/C	G/G	G/C	G/G
26135	A	A/A	A/T	A/A	A/A	A/T	A/A	A/A	A/A
26216	G	G/G	G/A	G/G	G/G	G/A	G/G	G/A	G/G
26219	A	A/A	A/A	A/A	A/A	A/G	A/A	A/G	A/A
26244	C	C/C	C/C	C/C	C/C	C/A	C/C	C/A	C/C
26309	C	C/C	C/T	C/C	C/C	C/C	C/C	C/C	C/C
26317	C	C/C	C/C	C/C	C/C	C/T	C/C	C/T	C/C
26320	C	C/C	C/T	C/C	C/C	C/C	C/C	C/C	C/C
26407	G	G/G	G/A	G/G	G/G	G/A	G/G	G/A	G/G
26415	ATTTTT	ATTTTT/ATTTTT	ATTTTT/ATTTTTT	ATTTTT/ATTTTT	ATTTTT/ATTTTT	ATTTTT/ATTTTTT	ATTTTT/ATTTTT	ATTTTT/A	ATTTTT/ATTTTT
26424	G	G/G	G/G	G/G	G/G	G/A	G/G	G/A	G/G
26521	T	T/T	T/G	T/T	T/T	T/G	T/T	T/G	T/T
26525	A	A/A	A/AG	A/A	A/A	A/AG	A/A	A/AG	A/A
26527	A	A/A	A/T	A/A	A/A	A/T	A/A	A/T	A/A
26529	A	A/A	A/AGT	A/A	A/A	A/AGT	A/A	A/AGT	A/A
26586	T	T/T	T/T	T/T	T/T	T/G	T/T	T/G	T/T
26709	C	C/C	T/T	C/C	C/C	./.	C/C	T/T	C/C
26714	G	G/G	A/A	G/G	G/G	./.	G/G	A/A	G/G
26719	G	G/G	G/T	G/G	G/G	G/G	G/G	G/G	G/G
26722	GT	GT/GT	GT/GT	GT/GT	GT/GT	GT/G	GT/GT	G/G	GT/GT
26733	T	T/T	T/G	T/T	T/T	T/T	T/T	T/T	T/T
26793	A	A/A	./.	A/A	A/A	./.	A/A	./.	A/A
26813	C	C/C	./.	C/C	C/C	./.	C/C	./.	C/C
26825	T	T/T	./.	T/T	T/T	C/C	T/T	./.	T/T
26826	A	A/A	./.	A/A	A/A	C/C	A/A	./.	A/A
26849	C	C/C	./.	C/C	C/C	./.	C/C	./.	C/C
26851	G	G/G	./.	G/G	G/G	./.	G/G	./.	G/G
26873	C	C/C	./.	C/C	C/C	./.	C/C	./.	C/C
26893	A	A/A	./.	A/A	A/A	./.	A/A	./.	A/A
26929	G	G/G	./.	G/G	G/G	./.	G/G	./.	G/G
26930	T	T/T	./.	T/T	T/T	./.	T/T	./.	T/T
26942	A	A/A	./.	A/A	A/A	./.	A/A	./.	A/A
26952	G	G/G	./.	G/G	G/G	G/GT	G/G	G/GT	G/G
26996	G	G/G	./.	G/G	G/G	G/C	G/G	G/C	G/G
27006	T	T/T	./.	T/T	T/T	T/A	T/T	T/A	T/T
27067	G	G/G	./.	G/G	G/G	./.	G/G	./.	G/G
27070	C	C/C	./.	C/C	C/C	./.	C/C	./.	C/C
27189	T	T/T	./.	T/T	T/T	./.	T/T	C/C	T/T
27197	A	A/A	./.	A/A	A/A	./.	A/A	ATG/ATG	A/A
27295	T	T/T	G/G	T/T	T/T	./.	T/T	./.	T/T
27314	T	T/T	T/C	T/T	T/T	./.	T/T	./.	T/T
27332	A	A/A	G/G	A/A	A/A	./.	A/A	./.	A/A
27351	A	A/A	A/C	A/A	A/A	A/A	A/A	A/A	A/A
27361	T	T/T	T/C	T/T	T/T	T/T	T/T	T/T	T/T
27363	C	C/C	C/G	C/C	C/C	C/C	C/C	C/C	C/C
27401	G	G/G	G/T	G/G	G/G	G/G	G/G	G/G	G/G
27429	A	A/A	A/G	A/A	A/A	A/G	A/A	A/A	A/A
27454	G	G/G	G/C	G/G	G/G	C/C	G/G	C/C	G/G
27473	C	C/C	C/T	C/C	C/C	C/T	C/C	C/C	C/C
27489	T	T/T	T/C	T/T	T/T	T/T	T/T	T/T	T/T
27539	A	A/A	A/G	A/A	A/A	A/G	A/A	./.	A/A
27554	A	A/A	A/T	A/A	A/A	A/T	A/A	A/A	A/A
27558	C	C/C	C/T	C/C	C/C	C/C	C/C	C/C	C/C
27580	G	G/G	G/A	G/G	G/G	G/A	G/G	./.	G/G
27587	T	T/T	T/A	T/T	T/T	T/A	T/T	T/T	T/T
27589	G	G/G	G/GT	G/G	G/G	G/GT	G/G	G/G	G/G
27592	A	A/A	A/T	A/A	A/A	A/T	A/A	A/A	A/A
27610	G	G/G	G/T	G/G	G/G	G/G	G/G	G/G	G/G
27618	C	C/C	C/CT	C/C	C/C	C/C	C/C	C/C	C/C
27639	G	G/G	G/A	G/G	G/G	G/G	G/G	G/G	G/G
27661	A	G/G	./.	A/G	G/G	G/G	G/G	G/G	A/A
27714	A	A/A	./.	A/A	A/A	./.	A/A	T/T	A/A
27776	A	A/A	A/G	A/A	A/A	A/G	A/A	A/G	A/A
27850	C	C/C	./.	C/C	C/C	./.	C/C	./.	C/C
27851	A	G/G	./.	A/G	G/G	G/G	G/G	./.	A/A
27864	T	T/T	./.	T/T	T/T	./.	T/T	T/G	T/T
27898	G	G/G	./.	G/G	G/G	./.	G/G	G/A	G/G
27919	C	C/C	./.	C/C	C/C	./.	C/C	C/G	C/C
27938	C	C/C	./.	C/C	C/C	./.	C/C	C/T	C/C
27947	T	T/T	./.	T/T	T/T	./.	T/T	T/G	T/T
27972	A	A/A	./.	A/A	A/A	./.	A/A	A/G	A/A
27977	C	C/C	./.	C/C	C/C	./.	C/C	C/T	C/C
27979	T	T/T	./.	T/T	T/T	./.	T/T	T/C	T/T
27998	T	T/T	./.	T/T	T/T	T/A	T/T	T/A	T/T
28015	A	A/A	./.	A/A	A/A	A/T	A/A	A/T	A/A
28020	A	A/A	./.	A/A	A/A	C/C	A/A	A/C	A/A
28132	G	G/G	./.	G/G	G/G	./.	G/G	./.	G/G
28151	A	A/A	./.	A/A	A/A	./.	A/A	A/G	A/A
28156	T	T/T	./.	T/T	T/T	./.	T/T	./.	T/T
28190	G	G/G	./.	G/G	G/G	./.	G/G	G/A	G/G
28193	T	T/T	./.	T/T	T/T	./.	T/T	C/C	T/T
28194	G	G/G	./.	G/G	G/G	./.	G/G	G/A	G/G
28197	T	T/T	./.	T/T	T/T	./.	T/T	T/C	T/T
28198	G	G/G	./.	G/G	G/G	./.	G/G	G/A	G/G
28206	T	T/T	./.	T/T	T/T	./.	T/T	T/C	T/T
28207	C	C/C	./.	C/C	C/C	./.	C/C	A/T	C/C
28210	T	T/T	./.	T/T	T/T	./.	T/T	A/A	T/T
28232	T	T/T	./.	T/T	T/T	G/G	T/T	G/G	T/T
28239	T	T/T	./.	T/T	T/T	T/C	T/T	T/C	T/T
28250	A	A/A	./.	A/A	A/A	G/G	A/A	G/G	A/A
28259	T	T/T	./.	T/T	T/T	T/C	T/T	T/C	T/T
28275	A	A/A	./.	A/A	A/A	A/G	A/A	A/G	A/A
28284	T	T/T	./.	T/T	T/T	C/C	T/T	C/C	T/T
28324	C	C/C	./.	C/C	C/C	./.	C/C	C/T	C/C
28326	C	C/C	./.	C/C	C/C	./.	C/C	C/CAGGTGGT	C/C
28328	G	G/G	./.	G/G	G/G	./.	G/G	G/GGTGGT	G/G
28329	A	A/A	./.	A/A	A/A	./.	A/A	A/AG	A/A
28330	AT	AT/AT	./.	AT/AT	AT/AT	./.	AT/AT	AT/A	AT/AT
28334	C	C/C	./.	C/C	C/C	./.	C/C	C/T	C/C
28400	A	A/A	A/G	A/A	A/A	A/G	A/A	A/A	A/A
28409	A	A/A	G/G	A/A	A/A	A/G	A/A	A/G	A/A
28418	T	T/T	T/G	T/T	T/T	T/G	T/T	T/G	T/T
28426	G	G/G	G/GAAA	G/G	G/G	G/GAAA	G/G	G/G	G/G
28432	T	T/T	T/A	T/T	T/T	T/A	T/T	T/A	T/T
28434	ATC	ATC/ATC	ATC/A	ATC/ATC	ATC/ATC	ATC/ATC	ATC/ATC	ATC/ATC	ATC/ATC
28436	CA	CA/CA	CA/CA	CA/CA	CA/CA	CA/C	CA/CA	CA/C	CA/CA
28440	TTCTG	TTCTG/TTCTG	TTCTG/ATCTG	TTCTG/TTCTG	TTCTG/TTCTG	TTCTG/T	TTCTG/TTCTG	TTCTG/T	TTCTG/TTCTG
28442	C	C/C	C/CAA	C/C	C/C	C/C	C/C	C/C	C/C
28443	TG	TG/TG	TG/T	TG/TG	TG/TG	TG/TG	TG/TG	TG/TG	TG/TG
28469	A	A/A	A/G	A/A	A/A	A/G	A/A	A/G	A/A
28578	C	C/C	C/T	C/C	C/C	C/T	C/C	C/T	C/C
28579	A	A/A	A/G	A/A	A/A	A/G	A/A	A/A	A/A
28615	A	A/A	A/A	A/A	A/A	A/C	A/A	A/A	A/A
28617	T	T/T	T/G	T/T	T/T	T/T	T/T	T/T	T/T
28625	C	C/C	C/C	C/C	C/C	C/C	C/C	C/T	C/C
28630	T	T/T	T/C	T/T	T/T	C/C	T/T	C/C	T/T
28632	G	G/G	G/A	G/G	G/G	G/G	G/G	G/G	G/G
28636	G	G/G	G/G	G/G	G/G	G/A	G/G	G/A	G/G
28698	T	T/T	T/T	T/T	T/T	T/C	T/T	T/C	T/T
28716	A	A/A	A/A	A/A	A/A	A/G	A/A	A/G	A/A
28718	A	A/A	A/A	A/A	A/A	A/T	A/A	A/T	A/A
28727	A	A/A	A/A	A/A	A/A	A/G	A/A	A/G	A/A
28735	G	G/G	G/C	G/G	G/G	G/T	G/G	G/T	G/G
28815	T	T/T	T/T	T/T	T/T	T/C	T/T	T/C	T/T
28823	C	T/T	C/C	C/T	T/T	C/C	T/T	C/C	C/C
28839	T	T/T	T/T	T/T	T/T	T/C	T/T	T/C	T/T
28848	G	G/G	A/A	G/G	G/G	G/A	G/G	G/A	G/G
28867	G	G/G	G/A	G/G	G/G	G/G	G/G	G/G	G/G
28899	G	G/G	G/T	G/G	G/G	G/G	G/G	G/G	G/G
28944	T	T/T	T/A	T/T	T/T	T/T	T/T	T/T	T/T
28949	A	A/A	A/G	A/A	A/A	A/A	A/A	A/A	A/A
28959	C	C/C	C/A	C/C	C/C	C/A	C/C	C/A	C/C
28960	G	G/G	G/A	G/G	G/G	G/G	G/G	G/G	G/G
28961	T	T/T	T/A	T/T	T/T	T/T	T/T	T/T	T/T
28962	A	A/A	A/G	A/A	A/A	A/G	A/A	A/G	A/A
28967	A	A/A	A/C	A/A	A/A	A/C	A/A	A/C	A/A
28974	G	G/G	G/A	G/G	G/G	G/A	G/G	G/A	G/G
28977	G	G/G	G/A	G/G	G/G	G/A	G/G	G/A	G/G
29019	G	G/G	G/A	G/G	G/G	G/A	G/G	G/A	G/G
29021	C	C/C	C/CT	C/C	C/C	C/C	C/C	C/C	C/C
29034	T	T/T	T/C	T/T	T/T	C/C	T/T	C/C	T/T
29038	G	G/G	A/A	G/G	G/G	A/A	G/G	A/A	G/G
29040	G	G/G	G/G	G/G	G/G	G/A	G/G	G/A	G/G
29045	C	C/C	C/G	C/C	C/C	C/C	C/C	C/C	C/C
29082	T	T/T	T/T	T/T	T/T	T/A	T/T	T/A	T/T
29126	C	C/C	C/A	C/C	C/C	C/A	C/C	C/A	C/C
29133	C	C/C	C/T	C/C	C/C	C/T	C/C	C/C	C/C
29134	A	A/A	A/C	A/A	A/A	A/C	A/A	A/A	A/A
29147	G	G/G	G/A	G/G	G/G	G/A	G/G	G/A	G/G
29157	C	C/C	C/T	C/C	C/C	C/T	C/C	C/T	C/C
29168	G	G/G	G/T	G/G	G/G	G/T	G/G	G/T	G/G
29211	G	G/G	G/A	G/G	G/G	G/G	G/G	G/A	G/G
29229	C	C/C	C/T	C/C	C/C	C/C	C/C	C/T	C/C
29298	T	T/T	T/T	T/T	T/T	T/A	T/T	T/A	T/T
29300	A	A/A	A/A	A/A	A/A	A/G	A/A	A/G	A/A
29307	A	A/A	A/G	A/A	A/A	A/A	A/A	A/A	A/A
29313	G	G/G	G/G	G/G	G/G	G/A	G/G	G/A	G/G
29319	G	G/G	G/G	G/G	G/G	G/A	G/G	G/A	G/G
29331	C	C/C	C/T	C/C	C/C	C/T	C/C	C/T	C/C
29332	A	A/A	A/G	A/A	A/A	A/G	A/A	A/G	A/A
29345	T	T/T	C/C	T/T	T/T	T/C	T/T	C/C	T/T
29370	G	G/G	G/G	G/G	G/G	G/A	G/G	G/G	G/G
29406	C	C/C	C/C	C/C	C/C	C/C	C/C	C/T	C/C
29430	C	C/C	C/T	C/C	C/C	C/T	C/C	C/C	C/C
29460	C	C/C	C/C	C/C	C/C	C/T	C/C	C/T	C/C
29478	C	C/C	C/C	C/C	C/C	C/T	C/C	C/T	C/C
29485	C	C/C	C/A	C/C	C/C	C/A	C/C	A/A	C/C
29602	C	C/C	C/C	C/C	C/C	C/C	C/C	./.	C/C
29604	T	T/T	T/G	T/T	T/T	T/T	T/T	./.	T/T
29608	C	C/C	C/C	C/C	C/C	C/C	C/C	./.	C/C
29610	A	A/A	A/A	A/A	A/A	A/A	A/A	./.	A/A
29611	A	A/A	A/A	A/A	A/A	A/A	A/A	./.	A/A
29612	A	A/A	A/A	A/A	A/A	A/A	A/A	./.	A/A
29614	C	C/C	G/G	C/C	C/C	C/G	C/C	./.	C/C
29615	A	A/A	A/A	A/A	A/A	A/A	A/A	./.	A/A
29617	A	A/A	A/A	A/A	A/A	A/A	A/A	./.	A/A
29663	A	A/A	A/G	A/A	A/A	A/A	A/A	./.	A/A
29684	T	T/T	T/T	T/T	T/T	./.	T/T	./.	T/T
29686	G	G/G	G/T	G/G	G/G	./.	G/G	./.	G/G
29691	C	C/C	C/C	C/C	C/C	./.	C/C	./.	C/C
29698	A	A/A	A/C	A/A	A/A	./.	A/A	./.	A/A
29713	C	C/C	C/C	C/C	C/C	./.	C/C	./.	C/C
29742	T	T/T	T/T	T/T	T/T	T/C	T/T	./.	T/T
29744	C	C/C	C/C	C/C	C/C	C/T	C/C	./.	C/C
29764	A	A/A	A/A	A/A	A/A	C/C	A/A	./.	A/A
29770	G	G/G	G/G	G/G	G/G	GTGC/GTGC	G/G	./.	G/G
29771	T	T/T	./.	T/T	T/T	T/T	T/T	./.	T/T
29802	G	G/G	G/C	G/G	G/G	G/C	G/G	G/G	G/G
29807	A	A/A	A/C	A/A	A/A	A/C	A/A	A/A	A/A
29823	C	C/C	C/T	C/C	C/C	C/T	C/C	C/T	C/C
29827	C	C/C	C/A	C/C	C/C	C/C	C/C	C/C	C/C
29829	C	C/C	C/T	C/C	C/C	C/C	C/C	C/C	C/C
29844	C	C/C	C/C	C/C	C/C	C/C	C/C	C/T	C/C
29859	T	T/T	T/T	T/T	T/T	T/T	T/T	T/A	T/T
29866	A	A/A	A/A	A/A	A/A	A/A	A/A	A/G	A/A
29871	C	C/C	C/C	C/C	C/C	C/C	C/C	C/G	C/C
29878	A	A/A	A/A	A/A	A/A	A/A	A/A	A/T	A/A
29910	C	C/C	C/T	C/C	C/C	C/T	C/C	C/T	C/C
29935	G	G/G	G/G	G/G	G/G	G/G	G/G	G/A	G/G
29939	G	G/G	G/G	G/G	G/G	G/G	G/G	G/A	G/G
29947	G	G/G	G/G	G/G	G/G	G/A	G/G	G/A	G/G
29949	A	A/A	A/G	A/A	A/A	A/G	A/A	G/G	A/A
29961	A	A/A	A/G	A/A	A/A	G/G	A/A	G/G	A/A
29965	A	A/A	A/C	A/A	A/A	A/C	A/A	A/C	A/A
29995	A	A/A	A/T	A/A	A/A	A/T	A/A	A/T	A/A
30010	G	G/G	G/G	G/G	G/G	G/G	G/G	G/T	G/G
30021	C	C/C	C/C	C/C	C/C	C/C	C/C	C/G	C/C
30030	T	T/T	T/T	T/T	T/T	T/T	T/T	T/A	T/T
30031	T	T/T	T/T	T/T	T/T	T/T	T/T	T/A	T/T
30032	C	C/C	C/G	C/C	C/C	C/C	C/C	C/G	C/C
30037	T	T/T	T/T	T/T	T/T	T/T	T/T	T/C	T/T
30045	G	G/G	G/A	G/G	G/G	G/A	G/G	G/T	G/G
30065	A	A/A	A/C	A/A	A/A	A/C	A/A	A/C	A/A
30071	T	T/T	T/G	T/T	T/T	./.	T/T	T/G	T/T
30087	A	A/A	A/G	A/A	A/A	A/A	A/A	A/A	A/A
30093	G	G/G	G/G	G/G	G/G	G/T	G/G	G/T	G/G
30105	C	C/C	C/C	C/C	C/C	C/T	C/C	C/T	C/C
30147	T	T/T	T/T	T/T	T/T	./.	T/T	T/C	T/T
30154	C	C/C	C/C	C/C	C/C	./.	C/C	C/T	C/C
30168	G	G/G	G/C	G/G	G/G	./.	G/G	C/C	G/G
30236	CTAATGT	CTAATGT/CTAATGT	./.	CTAATGT/CTAATGT	CTAATGT/CTAATGT	./.	CTAATGT/CTAATGT	./.	CTAATGT/CTAATGT
30242	T	T/T	./.	T/T	T/T	./.	T/T	./.	T/T
30253	A	A/A	./.	A/A	A/A	./.	A/A	./.	A/A
30263	A	A/A	./.	A/A	A/A	./.	A/A	./.	A/A
30269	A	A/A	./.	A/A	A/A	./.	A/A	./.	A/A
30273	G	G/G	./.	G/G	G/G	./.	G/G	./.	G/G
30278	T	T/T	./.	T/T	T/T	./.	T/T	./.	T/T
30409	A	A/A	A/G	A/A	A/G	A/G	A/G	A/G	A/A
30410	T	T/T	T/A	T/T	T/T	T/A	T/T	T/A	T/T
30416	A	A/T	T/G	A/T	A/T	T/G	A/T	A/T	A/T
30451	A	A/G	G/G	A/G	A/G	G/G	A/G	G/G	A/G
30455	G	G/C	C/C	G/C	G/C	C/C	G/C	C/C	G/C
30484	A	A/G	G/G	A/G	A/G	G/G	A/G	G/G	A/G
30500	T	T/C	C/C	T/C	T/C	C/C	T/C	C/C	T/C
30516	C	C/T	T/T	C/T	C/T	T/T	C/T	T/T	C/T
30741	T	T/C	T/C	T/C	T/C	T/C	T/C	T/C	T/C
30796	A	A/A	A/A	A/A	A/A	A/C	A/A	A/A	A/A
30947	C	C/A	C/A	C/A	C/A	A/A	C/A	C/A	C/C
30980	A	A/A	A/T	A/A	A/A	A/T	A/T	A/T	A/A
30988	A	A/T	T/T	A/T	A/T	T/T	A/T	T/T	A/T
30995	G	G/G	G/A	G/G	G/G	G/G	G/G	G/G	G/G
31013	A	A/C	C/C	A/C	A/C	C/C	A/C	C/C	A/C
31014	T	T/A	A/A	T/A	T/A	A/A	T/A	A/A	T/A
31016	A	A/A	A/G	A/A	A/A	A/G	A/A	A/G	A/A
31021	T	C/C	C/C	T/C	C/C	C/C	C/C	C/C	T/C
31137	T	T/G	G/G	T/G	T/G	G/G	T/G	G/G	T/G
31142	A	A/A	A/C	A/A	A/A	A/C	A/A	A/A	A/A
31143	A	A/AATGATG	A/A	A/AATGATG	A/AATGATG	A/A	A/AATGATG	A/A	A/A
31346	CT	C/C	./.	C/C	C/C	./.	C/C	./.	C/C
31714	TTGA	TTGA/T	./.	TTGA/T	TTGA/T	./.	TTGA/T	./.	TTGA/TTGA
32239	C	./.	./.	C/G	./.	./.	./.	./.	C/C
32524	C	./.	./.	./.	./.	./.	./.	./.	./.
33017	T	TTGA/TTGA	./.	T/TTGA	TTGA/TTGA	./.	TTGA/TTGA	./.	T/T
33812	A	./.	./.	./.	./.	./.	./.	./.	./.
33988	A	A/A	./.	A/A	A/A	./.	A/A	./.	A/A
33998	CTA	CTA/CTA	./.	CTA/CTA	CTA/CTA	./.	CTA/CTA	./.	CTA/CTA
34110	A	A/A	./.	A/A	A/A	./.	A/A	./.	A/A
34302	G	G/G	./.	G/G	G/G	./.	G/G	./.	G/G
34314	A	A/A	./.	A/A	A/A	./.	A/A	./.	A/A
34575	G	G/G	G/G	G/G	G/G	G/A	G/G	G/G	G/G
34577	G	G/G	G/A	G/G	G/G	G/G	G/G	G/G	G/G
34596	T	C/C	C/C	T/C	C/C	C/C	C/C	C/C	T/C
34599	C	C/A	C/A	C/A	C/A	A/A	C/A	C/A	C/A
34600	T	T/T	T/A	T/T	T/T	T/A	T/T	T/A	T/T
34619	A	A/A	A/T	A/A	A/A	A/T	A/A	A/T	A/A
34633	A	A/A	A/T	A/A	A/A	A/T	A/A	A/T	A/A
34637	T	T/T	T/T	T/T	T/T	T/C	T/T	T/C	T/T
34644	A	A/A	A/G	A/A	A/A	A/G	A/A	A/G	A/A
34739	C	C/C	C/C	C/C	C/C	C/C	C/C	C/A	C/C
34751	T	T/T	T/T	T/T	T/T	T/T	T/T	T/G	T/T
34802	T	T/T	C/C	T/T	T/T	T/C	T/T	T/C	T/T
34806	A	A/A	A/A	A/A	A/A	A/T	A/A	A/A	A/A
34814	T	T/T	T/T	T/T	T/T	T/A	T/T	T/A	T/T
34819	G	G/G	G/G	G/G	G/G	G/T	G/G	G/T	G/G
34828	A	A/A	A/A	A/A	A/A	A/G	A/A	A/A	A/A
34838	T	T/T	C/C	T/T	T/T	C/C	T/T	T/C	T/T
34842	C	C/C	C/C	C/C	C/C	C/A	C/C	C/C	C/C
34890	C	C/C	T/T	C/C	C/C	T/T	C/C	T/T	C/C
34898	T	T/T	C/C	T/T	T/T	C/C	T/T	C/C	T/T
34904	T	T/T	T/T	T/T	T/T	T/T	T/T	T/C	T/T
34906	A	A/A	A/AATT	A/A	A/A	./.	A/A	A/A	A/A
34908	T	T/T	T/T	T/T	T/T	./.	T/T	T/T	T/T
34909	T	T/T	T/C	T/T	T/T	./.	T/T	T/T	T/T
34920	C	C/C	C/CATA	C/C	C/C	./.	C/C	C/C	C/C
34923	A	A/A	A/A	A/A	A/A	./.	A/A	A/G	A/A
34943	TTG	TTG/TTG	TTG/TTG	TTG/TTG	TTG/TTG	./.	TTG/TTG	TTG/T	TTG/TTG
34960	C	C/C	C/C	C/C	C/C	./.	C/C	C/A	C/C
35110	A	A/A	A/T	A/A	A/A	A/T	A/A	A/T	A/A
35122	T	T/T	T/C	T/T	T/T	T/T	T/T	T/T	T/T
35124	T	T/T	T/A	T/T	T/T	T/T	T/T	T/T	T/T
35140	C	C/C	C/A	C/C	C/C	C/C	C/C	C/C	C/C
35152	A	A/A	A/T	A/A	A/A	./.	A/A	A/A	A/A
35420	T	T/T	C/A	T/C	T/C	C/C	T/C	C/C	T/T
35436	AT	AT/AT	AT/AT	AT/AT	AT/AT	AT/A	AT/AT	AT/AT	AT/AT
35444	G	G/G	G/A	G/G	G/G	G/A	G/G	G/G	G/G
35451	A	A/A	A/C	A/A	A/A	A/A	A/A	A/A	A/A
35488	C	C/C	C/A	C/C	C/C	C/C	C/C	C/A	C/C
35505	T	T/T	./.	T/T	T/T	./.	T/T	./.	T/T
36103	T	T/T	T/C	T/T	T/T	./.	T/T	./.	T/T
36133	C	T/T	C/C	C/T	T/T	C/T	T/T	C/C	C/C
36148	T	T/T	T/C	T/T	T/T	T/C	T/T	T/C	T/T
36198	C	C/C	./.	C/C	C/C	./.	C/C	./.	C/C
36327	A	A/A	A/AT	A/A	A/A	A/AT	A/A	A/AT	A/A
36344	C	C/C	C/C	C/C	C/C	C/A	C/C	C/C	C/C
36387	T	T/T	T/G	T/T	T/T	T/G	T/T	T/G	T/T
36390	C	C/C	T/T	C/C	C/C	C/T	C/C	C/T	C/C
36407	A	A/A	G/G	A/A	A/A	G/G	A/A	G/G	A/A
36408	T	T/T	T/T	T/T	T/T	T/G	T/T	T/T	T/T
36440	A	A/A	A/G	A/A	A/A	A/G	A/A	A/G	A/A
36451	T	T/T	T/C	T/T	T/T	T/C	T/T	T/C	T/T
36457	A	A/A	A/A	A/A	A/A	A/G	A/A	A/G	A/A
36461	G	G/G	G/GT	G/G	G/G	G/GT	G/G	G/GT	G/G
36502	T	T/T	T/T	T/T	T/T	T/A	T/T	T/T	T/T
36521	G	G/G	G/G	G/G	G/G	G/T	G/G	G/T	G/G
36524	A	A/A	A/A	A/A	A/A	A/G	A/A	A/G	A/A
36529	G	G/G	G/A	G/G	G/G	G/A	G/G	G/A	G/G
36533	A	A/A	A/A	A/A	A/A	A/AT	A/A	A/AT	A/A
36540	T	T/T	T/T	T/T	T/T	T/T	T/T	T/C	T/T
36570	ATT	AT/AT	AT/AT	ATT/AT	AT/AT	AT/A	AT/AT	AT/AT	ATT/ATT
36579	A	A/A	A/A	A/A	A/A	A/C	A/A	A/A	A/A
36587	A	A/A	A/A	A/A	A/A	A/A	A/A	A/AAT	A/A
36591	T	T/T	T/T	T/T	T/T	T/G	T/T	T/T	T/T
36597	A	A/A	A/A	A/A	A/A	A/G	A/A	A/A	A/A
36604	TC	TC/TC	TC/TC	TC/TC	TC/TC	TC/TC	TC/TC	TC/T	TC/TC
36606	T	T/T	T/T	T/T	T/T	T/T	T/T	T/A	T/T
36636	T	T/T	T/A	T/T	T/T	T/T	T/T	T/T	T/T
36643	A	A/A	A/T	A/A	A/A	A/A	A/A	A/T	A/A
36649	T	T/T	T/A	T/T	T/T	T/T	T/T	T/A	T/T
36654	C	C/C	C/C	C/C	C/C	C/T	C/C	C/C	C/C
37003	C	C/C	./.	C/C	C/C	./.	C/C	./.	C/C
37015	A	A/A	./.	A/A	A/A	./.	A/A	./.	A/A
37021	A	A/A	./.	A/A	A/A	./.	A/A	./.	A/A
37034	T	T/T	./.	T/T	T/T	./.	T/T	./.	T/T
37064	G	GT/GT	./.	G/GT	GT/GT	./.	GT/GT	./.	G/G
37219	T	T/T	./.	T/T	T/T	./.	T/T	./.	T/T
37222	G	G/G	./.	G/G	G/G	./.	G/G	./.	G/G
37320	A	A/A	A/C	A/A	A/A	./.	A/A	./.	A/A
37382	A	A/A	A/T	A/A	A/A	./.	A/A	./.	A/A
37412	A	A/A	G/G	A/A	A/A	./.	A/A	./.	A/A
37414	T	T/T	T/T	T/T	T/T	./.	T/T	./.	T/T
37465	C	C/C	C/T	C/C	C/C	./.	C/C	./.	C/C
37483	G	G/G	G/A	G/G	G/G	./.	G/G	./.	G/G
37492	C	C/C	C/T	C/C	C/C	C/C	C/C	./.	C/C
37520	C	C/C	C/C	C/C	C/C	./.	C/C	./.	C/C
37529	G	G/G	G/G	G/G	G/G	./.	G/G	./.	G/G
37551	C	C/C	C/C	C/C	C/C	./.	C/C	./.	C/C
37554	G	G/G	G/A	G/G	G/G	./.	G/G	./.	G/G
37558	A	A/A	A/T	A/A	A/A	./.	A/A	./.	A/A
37579	G	G/G	G/A	G/G	G/G	./.	G/G	./.	G/G
37582	A	A/A	A/A	A/A	A/A	./.	A/A	./.	A/A
37588	A	A/A	A/A	A/A	A/A	./.	A/A	./.	A/A
37591	A	A/A	A/C	A/A	A/A	./.	A/A	./.	A/A
37593	G	G/G	G/G	G/G	G/G	./.	G/G	./.	G/G
37633	C	C/C	./.	C/C	C/C	./.	C/C	./.	C/C
37648	C	C/C	T/T	C/C	C/C	./.	C/C	./.	C/C
37651	A	A/A	A/G	A/A	A/A	./.	A/A	./.	A/A
37662	T	T/T	A/A	T/T	T/T	./.	T/T	./.	T/T
37680	TA	TA/TA	T/T	TA/TA	TA/TA	./.	TA/TA	./.	TA/TA
37706	G	G/G	T/T	G/G	G/G	./.	G/G	./.	G/G
37754	T	T/T	A/A	T/T	T/T	./.	T/T	./.	T/T
37799	G	G/G	G/G	G/G	G/G	./.	G/G	./.	G/G
37808	C	C/C	C/C	C/C	C/C	./.	C/C	./.	C/C
37864	T	T/T	./.	T/T	T/T	./.	T/T	./.	T/T
37900	C	CA/CA	./.	C/CA	CA/CA	./.	CA/CA	./.	C/C
37963	ATT	A/A	./.	ATT/A	A/A	./.	A/A	./.	ATT/ATT
38081	G	G/G	./.	G/G	G/G	./.	G/G	./.	G/G
38132	G	G/G	G/A	G/G	G/G	./.	G/G	./.	G/G
38142	CCTTT	CCTTT/CCTTT	CCTTT/C	CCTTT/CCTTT	CCTTT/CCTTT	./.	CCTTT/CCTTT	./.	CCTTT/CCTTT
38150	C	C/C	C/C	C/C	C/C	./.	C/C	./.	C/C
38171	C	C/C	C/C	C/C	C/C	./.	C/C	./.	C/C
38225	GCCATGGATGATCCATTGAT	GCCATGGATGATCCATTGAT/GCCATGGATGATCCATTGAT	GCCATGGATGATCCATTGAT/GCCATGGATGATCCATTGAT	GCCATGGATGATCCATTGAT/GCCATGGATGATCCATTGAT	GCCATGGATGATCCATTGAT/GCCATGGATGATCCATTGAT	GCCATGGATGATCCATTGAT/G	GCCATGGATGATCCATTGAT/GCCATGGATGATCCATTGAT	./.	GCCATGGATGATCCATTGAT/GCCATGGATGATCCATTGAT
38248	C	C/C	C/C	C/C	C/C	C/T	C/C	./.	C/C
38411	A	A/A	A/A	A/A	A/A	C/C	A/A	./.	A/A
38421	C	C/C	C/C	C/C	C/C	T/T	C/C	./.	C/C
38426	A	A/A	A/A	A/A	A/A	G/G	A/A	./.	A/A
38429	G	G/G	G/G	G/G	G/G	A/A	G/G	./.	G/G
38441	A	A/A	A/A	A/A	A/A	AC/AC	A/A	./.	A/A
38450	C	C/C	C/C	C/C	C/C	C/T	C/C	./.	C/C
38508	C	C/C	C/C	C/C	C/C	C/T	C/C	./.	C/C
38509	A	A/A	A/A	A/A	A/A	A/T	A/A	./.	A/A
38539	G	G/G	G/A	G/G	G/G	G/A	G/G	./.	G/G
38562	A	A/A	A/G	A/A	A/A	A/A	A/A	./.	A/A
38611	T	G/G	G/G	T/G	G/G	./.	G/G	./.	T/T
38675	T	T/T	T/C	T/T	T/T	./.	T/T	./.	T/T
38683	C	C/C	G/G	C/C	C/C	./.	C/C	./.	C/C
38690	T	T/T	C/C	T/T	T/T	./.	T/T	./.	T/T
38701	A	A/A	A/A	A/A	A/A	./.	A/A	./.	A/A
38744	T	T/T	T/T	T/T	T/T	T/C	T/T	./.	T/T
38771	C	C/C	./.	C/C	C/C	./.	C/C	./.	C/C
38772	T	T/T	./.	T/T	T/T	./.	T/T	./.	T/T
38876	C	C/C	./.	C/C	C/C	./.	C/C	./.	C/C
38886	T	T/T	./.	T/T	T/T	./.	T/T	./.	T/T
38903	C	C/C	./.	C/C	C/C	./.	C/C	./.	C/C
38923	T	T/T	./.	T/T	T/T	./.	T/T	./.	T/T
39052	G	G/G	./.	G/G	G/G	./.	G/G	./.	G/G
39185	G	./.	./.	./.	./.	./.	./.	./.	./.
40209	C	./.	./.	./.	./.	./.	./.	./.	./.
40217	G	./.	./.	./.	./.	./.	./.	./.	./.
40224	C	./.	./.	./.	./.	./.	./.	./.	./.
40675	T	TA/TA	./.	TA/TA	TA/TA	./.	TA/TA	./.	TA/TA
40679	T	TA/TA	./.	TA/TA	TA/TA	./.	TA/TA	./.	TA/TA
40701	T	TA/TA	./.	TA/TA	TA/TA	./.	TA/TA	./.	TA/TA
40710	G	GA/GA	./.	GA/GA	GA/GA	./.	GA/GA	./.	GA/GA
40715	T	T/T	./.	T/T	T/T	./.	T/T	./.	T/T
40741	A	AC/AC	./.	AC/AC	AC/AC	./.	AC/AC	./.	AC/AC
40773	A	A/A	A/A	A/A	A/A	./.	A/A	./.	A/A
40806	C	C/C	C/C	C/C	C/C	./.	C/C	./.	C/C
40973	TAG	TAG/TAG	TAG/T	TAG/TAG	TAG/TAG	./.	TAG/TAG	./.	TAG/TAG
41007	A	A/A	A/A	A/A	A/A	./.	A/A	./.	A/A
41087	A	A/A	G/G	A/A	A/A	./.	A/A	./.	A/A
41127	A	A/A	A/A	A/A	A/A	./.	A/A	./.	A/A
41135	C	C/C	C/C	C/C	C/C	./.	C/C	./.	C/C
41159	C	C/C	C/C	C/C	C/C	./.	C/C	./.	C/C
41223	G	G/G	./.	G/G	G/G	./.	G/G	./.	G/G
41236	T	T/T	./.	T/T	T/T	./.	T/T	./.	T/T
41247	C	C/C	./.	C/C	C/C	./.	C/C	./.	C/C
41264	A	A/A	A/A	A/A	A/A	./.	A/A	./.	A/A
41307	T	T/T	T/C	T/T	T/T	./.	T/T	./.	T/T
41353	T	T/T	T/T	T/C	T/T	./.	T/T	./.	C/C
41523	G	G/G	G/G	G/G	G/G	A/A	G/G	./.	G/G
41541	C	C/C	C/C	C/C	C/C	C/A	C/C	./.	C/C
41562	C	C/C	C/C	C/C	C/C	C/T	C/C	./.	C/C
41586	T	T/T	T/T	T/T	T/T	T/C	T/T	./.	T/T
41589	T	T/T	T/T	T/T	T/T	G/G	T/T	./.	T/T
41731	A	A/A	A/A	A/A	A/A	A/G	A/A	./.	A/A
41739	A	A/A	A/A	A/A	A/A	A/T	A/A	./.	A/A
41771	C	C/C	C/T	C/C	C/C	./.	C/C	./.	C/C
41793	C	C/C	C/C	C/C	C/C	C/T	C/C	./.	C/C
41799	C	C/C	C/A	C/C	C/C	C/A	C/C	./.	C/C
41816	T	T/T	T/T	T/T	T/T	T/C	T/T	./.	T/T
41851	TA	TA/TA	TA/TA	TA/TA	TA/TA	TA/T	TA/TA	./.	TA/TA
41945	G	G/G	G/G	G/G	G/G	G/A	G/G	./.	G/G
42018	A	A/A	A/A	A/A	A/A	A/C	A/A	./.	A/A
42038	G	G/G	G/A	G/G	G/G	G/A	G/G	./.	G/G
42131	A	A/A	A/A	A/A	A/A	./.	A/A	./.	A/A
42182	G	G/G	G/A	G/G	G/G	./.	G/G	./.	G/G
42196	G	G/G	G/G	G/G	G/G	./.	G/G	./.	G/G
42366	C	C/C	C/C	C/C	C/C	C/G	C/C	./.	C/C
42412	G	G/G	G/G	G/G	G/G	G/GTA	G/G	./.	G/G
42423	G	G/G	G/G	G/G	G/G	G/GT	G/G	./.	G/G
42429	T	T/T	T/T	T/T	T/T	T/TCA	T/T	./.	T/T
42576	C	C/C	T/T	C/C	C/C	./.	C/C	./.	C/C
42578	G	G/G	G/G	G/G	G/G	./.	G/G	./.	G/G
42599	T	T/T	T/T	T/T	T/T	./.	T/T	./.	T/T
42690	C	C/C	C/C	C/C	C/C	./.	C/C	./.	C/C
42718	G	G/G	G/G	G/G	G/G	G/A	G/G	./.	G/G
42721	A	A/A	A/A	A/A	A/A	A/T	A/A	./.	A/A
42731	A	A/A	G/G	A/G	A/A	G/G	A/A	./.	G/G
42738	C	C/C	C/C	C/C	C/C	C/A	C/C	./.	C/C
42743	T	T/T	T/T	T/T	T/T	T/G	T/T	./.	T/T
42789	T	T/T	T/T	T/T	T/T	T/A	T/T	./.	T/T
42816	T	T/T	T/T	T/T	T/T	T/C	T/T	./.	T/T
42819	C	C/C	C/C	C/C	C/C	C/T	C/C	./.	C/C
42830	T	T/T	T/T	T/T	T/T	./.	T/T	./.	T/T
42934	A	A/A	AT/AT	A/A	A/A	./.	A/A	./.	A/A
42942	T	T/T	T/T	T/T	T/T	./.	T/T	./.	T/T
42948	AT	AT/AT	AT/AT	AT/AT	AT/AT	./.	AT/AT	./.	AT/AT
43084	CCTTAG	CCTTAG/CCTTAG	C/C	CCTTAG/CCTTAG	CCTTAG/CCTTAG	./.	CCTTAG/CCTTAG	./.	CCTTAG/CCTTAG
43149	T	T/T	T/TCA	T/T	T/T	./.	T/T	./.	T/T
43150	T	T/T	T/TC	T/T	T/T	./.	T/T	./.	T/T
43231	T	T/T	T/A	T/T	T/T	./.	T/T	./.	T/T
43482	C	C/C	C/T	C/C	C/C	./.	C/C	./.	C/C
43512	G	GT/GT	G/GTT	GT/GTT	GT/GT	./.	GT/GT	./.	GTT/GTT
43513	T	T/T	T/G	T/T	T/T	./.	T/T	./.	T/T
43520	TTTTTG	TTTTTG/TTTTTG	TTTTTG/T	TTTTTG/TTTTTG	TTTTTG/TTTTTG	./.	TTTTTG/TTTTTG	./.	TTTTTG/TTTTTG
43555	CTA	CTA/CTA	CTA/C	CTA/CTA	CTA/CTA	./.	CTA/CTA	./.	CTA/CTA
43558	A	A/A	A/ATT	A/A	A/A	./.	A/A	./.	A/A
43575	G	G/G	G/G	G/G	G/G	./.	G/G	./.	G/G
43581	G	G/G	G/A	G/G	G/G	./.	G/G	./.	G/G
43655	G	G/G	G/A	G/G	G/G	G/A	G/G	./.	G/G
43660	G	G/G	G/G	G/G	G/G	G/A	G/G	./.	G/G
43661	A	A/A	A/G	A/A	A/A	A/G	A/A	./.	A/A
43720	A	A/A	G/G	A/A	A/A	A/G	A/A	./.	A/A
43743	C	C/C	T/T	C/C	C/C	A/T	C/C	./.	C/C
43748	G	G/G	G/G	G/G	G/G	G/A	G/G	./.	G/G
43796	C	C/C	C/T	C/C	C/C	./.	C/C	./.	C/C
43816	A	A/A	A/T	A/A	A/A	./.	A/A	./.	A/A
43829	G	G/G	G/A	G/G	G/G	./.	G/G	./.	G/G
43843	C	C/C	C/T	C/C	C/C	./.	C/C	./.	C/C
43908	GTCT	GTCT/GTCT	GTCT/GTCT	GTCT/GTCT	GTCT/GTCT	./.	GTCT/GTCT	./.	GTCT/GTCT
43934	T	T/T	T/G	T/T	T/T	./.	T/T	./.	T/T
43979	TTC	TTC/TTC	TTC/T	TTC/TTC	TTC/TTC	./.	TTC/TTC	./.	TTC/TTC
43997	A	A/A	G/G	A/A	A/A	./.	A/A	./.	A/A
44001	C	C/C	C/T	C/C	C/C	./.	C/C	./.	C/C
44017	T	T/T	T/G	T/T	T/T	./.	T/T	./.	T/T
44103	T	T/T	T/C	T/T	T/T	./.	T/T	./.	T/T
44106	T	T/T	T/C	T/T	T/T	./.	T/T	./.	T/T
44198	A	A/A	A/AAC	A/A	A/A	./.	A/A	./.	A/A
44309	C	C/C	C/CT	C/C	C/C	./.	C/C	./.	C/C
44409	T	T/T	T/C	T/T	T/T	./.	T/T	./.	T/T
44509	C	C/C	C/A	C/C	C/C	./.	C/C	./.	C/C
44516	T	T/T	T/C	T/T	T/T	./.	T/T	./.	T/T
44657	C	C/C	C/T	C/C	C/C	C/T	C/C	./.	C/C
44664	T	T/T	T/A	T/T	T/T	T/A	T/T	./.	T/T
44694	A	A/A	A/A	A/A	A/A	./.	A/A	./.	A/A
44696	T	T/T	T/T	T/T	T/T	./.	T/T	./.	T/T
44744	A	A/A	A/C	A/A	A/A	A/A	A/A	./.	A/A
44774	T	T/T	T/C	T/T	T/T	./.	T/T	./.	T/T
44780	TA	TA/TA	TA/T	TA/TA	TA/TA	./.	TA/TA	./.	TA/TA
44783	T	T/T	T/C	T/T	T/T	./.	T/T	./.	T/T
44807	T	T/T	T/A	T/T	T/T	./.	T/T	./.	T/T
44878	T	T/T	T/T	T/T	T/T	./.	T/T	./.	T/T
44911	C	C/C	C/A	C/C	C/C	C/C	C/C	./.	C/C
44925	G	G/G	G/A	G/G	G/G	G/G	G/G	./.	G/G
44949	A	A/A	A/G	A/A	A/A	A/G	A/A	./.	A/A
44958	A	A/A	A/C	A/A	A/A	A/C	A/A	./.	A/A
44959	T	T/T	T/C	T/T	T/T	T/C	T/T	./.	T/T
44987	C	C/C	C/C	C/C	C/C	C/T	C/C	./.	C/C
45030	C	C/C	C/T	C/C	C/C	./.	C/C	./.	C/C
45032	T	T/T	T/C	T/T	T/T	./.	T/T	./.	T/T
45045	T	T/T	T/T	T/T	T/T	./.	T/T	./.	T/T
45047	C	C/C	C/C	C/A	C/C	./.	C/C	./.	A/A
45060	T	T/T	T/A	T/T	T/T	./.	T/T	./.	T/T
45101	A	A/A	A/G	A/A	A/A	A/G	A/A	A/G	A/A
45138	G	G/G	G/A	G/G	G/G	G/G	G/G	./.	G/G
45160	A	A/A	A/G	A/A	A/A	A/A	A/A	./.	A/A
45181	C	C/C	C/C	C/C	C/C	./.	C/C	./.	C/C
45276	T	T/T	T/TC	T/T	T/T	./.	T/T	./.	T/T
45289	C	C/C	C/G	C/C	C/C	./.	C/C	./.	C/C
45290	T	T/T	T/T	T/T	T/T	./.	T/T	./.	T/T
45297	C	C/C	C/T	C/C	C/C	./.	C/C	./.	C/C
45305	C	C/C	C/CA	C/C	C/C	./.	C/C	./.	C/C
45307	A	A/A	A/A	A/A	A/A	./.	A/A	./.	A/A
45316	A	A/A	A/G	A/A	A/A	./.	A/A	./.	A/A
45367	G	G/G	G/T	G/G	G/G	./.	G/G	./.	G/G
45368	C	C/C	C/G	C/C	C/C	./.	C/C	./.	C/C
45391	C	C/C	C/G	C/C	C/C	./.	C/C	./.	C/C
45402	C	C/C	C/A	C/C	C/C	./.	C/C	./.	C/C
45406	C	C/C	C/CTAT	C/C	C/C	./.	C/C	./.	C/C
45420	C	C/C	C/C	C/C	C/C	./.	C/C	./.	C/C
45488	G	G/G	G/A	G/G	G/G	G/G	G/G	./.	G/G
45495	A	A/A	A/G	A/A	A/A	A/A	A/A	./.	A/A
45604	T	T/T	T/A	T/T	T/T	./.	T/T	./.	T/T
45617	T	T/T	T/A	T/T	T/T	./.	T/T	./.	T/T
45624	A	A/A	A/T	A/A	A/A	./.	A/A	./.	A/A
45628	A	A/A	A/G	A/A	A/A	./.	A/A	./.	A/A
45643	G	G/G	G/A	G/G	G/G	./.	G/G	./.	G/G
45661	C	C/C	C/T	C/C	C/C	./.	C/C	./.	C/C
45700	T	T/T	T/G	T/T	T/T	./.	T/T	./.	T/T
45721	A	A/A	A/T	A/A	A/A	./.	A/A	./.	A/A
46058	C	C/C	C/G	C/C	C/C	./.	C/C	./.	C/C
46105	G	GT/GT	G/GT	GT/GT	GT/GT	./.	GT/GT	./.	GT/GT
46198	A	A/A	A/T	A/A	A/A	./.	A/A	./.	A/A
46264	T	T/T	C/C	T/T	T/T	./.	T/T	./.	T/T
46376	C	C/C	C/T	C/C	C/C	./.	C/C	./.	C/C
46461	G	GT/GT	GT/GTT	GT/GT	GT/GT	./.	GT/GT	./.	GT/GT
46484	C	C/C	C/T	C/C	C/C	./.	C/C	./.	C/C
46496	G	G/G	G/A	G/G	G/G	./.	G/G	./.	G/G
46561	C	C/C	C/T	C/C	C/C	./.	C/C	./.	C/C
46579	A	A/A	G/G	A/A	A/A	./.	A/A	./.	A/A
46638	C	C/C	C/C	C/T	C/C	./.	C/C	./.	T/T
46730	A	A/A	A/C	A/A	A/A	./.	A/A	./.	A/A
46738	C	C/C	C/T	C/C	C/C	./.	C/C	./.	C/C
46825	T	T/T	T/A	T/T	T/T	./.	T/T	./.	T/T
46826	T	T/T	T/A	T/T	T/T	./.	T/T	./.	T/T
46891	C	C/C	C/T	C/C	C/C	./.	C/C	./.	C/C
46992	A	A/A	A/G	A/A	A/A	./.	A/A	./.	A/A
47198	G	G/G	G/T	G/G	G/G	./.	G/G	./.	G/G
47201	A	A/A	A/G	A/A	A/A	./.	A/A	./.	A/A
47225	T	T/T	T/C	T/T	T/T	./.	T/T	./.	T/T
47299	A	A/A	T/T	A/A	A/A	./.	A/A	./.	A/A
47300	A	A/A	T/T	A/A	A/A	./.	A/A	./.	A/A
47355	G	G/G	G/G	G/G	G/G	./.	G/G	./.	G/G
47377	C	C/C	C/T	C/C	C/C	./.	C/C	./.	C/C
47391	ATAC	ATAC/ATAC	ATAC/A	ATAC/ATAC	ATAC/ATAC	./.	ATAC/ATAC	./.	ATAC/ATAC
47487	C	C/C	C/C	C/C	C/C	./.	C/C	./.	C/C
47518	C	C/C	C/T	C/C	C/C	./.	C/C	./.	C/C
47580	C	C/C	C/C	C/C	C/C	./.	C/C	./.	C/C
47810	A	A/A	A/G	A/A	A/A	./.	A/A	./.	A/A
47828	T	T/T	T/C	T/T	T/T	./.	T/T	./.	T/T
47836	C	C/C	C/C	C/C	C/C	./.	C/C	./.	C/C
47840	T	T/T	T/A	T/T	T/T	./.	T/T	./.	T/T
47841	A	A/A	A/T	A/A	A/A	./.	A/A	./.	A/A
47849	T	T/T	T/T	T/T	T/T	./.	T/T	./.	T/T
47850	A	A/A	A/G	A/A	A/A	./.	A/A	./.	A/A
47865	G	G/G	G/T	G/G	G/G	./.	G/G	./.	G/G
47883	T	T/T	T/C	T/T	T/T	./.	T/T	./.	T/T
47946	A	A/A	A/A	A/A	A/A	./.	A/A	./.	A/A
48013	A	A/A	G/G	A/A	A/A	./.	A/A	./.	A/A
48014	G	G/G	G/C	G/G	G/G	./.	G/G	./.	G/G
48089	A	A/A	A/G	A/A	A/A	./.	A/A	./.	A/A
48187	G	G/G	G/A	G/G	G/G	./.	G/G	./.	G/G
48194	T	T/T	T/C	T/T	T/T	./.	T/T	./.	T/T
48238	C	C/C	./.	C/C	C/C	./.	C/C	./.	C/C
48423	A	A/A	./.	A/A	A/A	./.	A/A	./.	A/A
48447	G	G/G	./.	G/G	G/G	./.	G/G	./.	G/G
48763	G	G/G	./.	G/G	G/G	./.	G/G	./.	G/G
48764	T	T/T	./.	T/T	T/A	./.	T/T	./.	T/T
48788	AT	AT/AT	AT/A	AT/AT	AT/AT	AT/A	AT/AT	./.	AT/AT
48796	C	C/C	C/CTCT	C/C	C/CTCT	C/CTCT	C/CTCT	./.	C/C
48802	T	T/A	T/A	T/T	T/A	./.	T/A	./.	T/T
48823	T	T/T	T/C	T/T	T/T	T/C	T/T	T/C	T/T
48828	C	C/C	C/T	C/C	C/C	C/C	C/C	C/T	C/C
48901	A	A/A	A/G	A/A	A/A	A/G	A/A	A/G	A/A
48941	G	G/G	G/T	G/G	G/G	G/G	G/G	G/T	G/G
49037	T	T/T	T/T	T/T	T/T	T/T	T/T	T/A	T/T
49040	T	T/T	T/T	T/T	T/T	T/T	T/T	T/A	T/T
49046	A	A/A	A/G	A/A	A/A	A/G	A/A	A/G	A/A
49050	G	G/G	G/C	G/G	G/G	G/C	G/G	G/C	G/G
49060	A	A/G	G/G	A/G	A/G	G/G	A/G	G/G	A/G
49070	T	T/T	T/A	T/A	T/T	T/A	T/A	T/A	T/T
49115	TA	TA/TA	TA/T	TA/TA	TA/TA	TA/T	TA/TA	TA/T	TA/TA
49160	T	T/TGA	T/TGA	T/TGA	T/TGA	T/TGA	T/TGA	T/TGA	T/TGA
49204	C	C/C	C/T	C/C	C/C	C/T	C/C	C/T	C/C
49209	A	A/A	A/T	A/T	A/T	A/T	A/T	A/T	A/A
49212	G	G/G	G/A	G/A	G/A	G/A	G/A	G/A	G/G
49214	A	A/T	A/T	A/T	A/T	A/T	A/T	A/T	A/T
49255	T	T/A	T/A	T/A	T/A	T/A	T/A	T/A	T/A
49256	T	T/T	T/T	T/T	T/T	T/G	T/T	T/T	T/T
49276	GT	GT/G	GT/G	GT/G	GT/G	GT/G	GT/G	GT/G	GT/GT
49282	T	T/T	T/C	T/T	T/T	T/T	T/T	T/C	T/T
49301	A	A/A	A/G	A/A	A/A	A/G	A/A	A/A	A/A
49340	T	T/T	T/C	T/T	T/T	T/C	T/T	T/C	T/T
49362	G	G/G	G/A	G/G	G/G	G/A	G/G	G/A	G/G
49364	A	A/A	A/C	A/A	A/A	A/C	A/A	A/C	A/A
49368	GA	GA/GA	GA/G	GA/GA	GA/GA	GA/GA	GA/GA	GA/GA	GA/GA
49378	G	G/G	G/A	G/G	G/G	G/A	G/G	G/A	G/G
49383	T	T/T	T/A	T/T	T/T	T/T	T/T	T/T	T/T
49416	T	T/T	T/T	T/T	T/T	T/T	T/T	T/C	T/T
49418	T	T/T	T/A	T/T	T/A	T/A	T/A	T/A	T/T
49423	A	A/A	A/G	A/G	A/G	A/G	A/G	A/G	A/A
49430	A	A/A	A/T	A/T	A/T	A/T	A/T	A/T	A/A
49450	G	G/G	G/A	G/G	G/G	G/A	G/A	G/A	G/G
49456	G	G/G	G/A	G/G	G/G	G/G	G/G	G/A	G/G
49518	T	T/T	T/A	T/A	T/A	T/A	T/A	T/A	T/T
49539	A	A/T	A/T	A/T	A/T	A/T	A/T	A/T	A/T
49540	A	A/T	A/T	A/T	A/T	A/T	A/T	A/T	A/T
49558	T	T/T	T/C	T/C	T/C	T/C	T/C	T/C	T/T
49566	T	T/T	T/C	T/T	T/T	T/C	T/T	T/C	T/T
49576	T	T/T	T/A	T/T	T/T	T/A	T/T	T/A	T/T
49578	T	T/T	T/G	T/T	T/T	T/T	T/T	T/G	T/T
49579	C	C/C	C/T	C/T	C/T	C/T	C/T	C/T	C/C
49580	T	T/T	T/C	T/T	T/T	T/C	T/T	T/C	T/T
49582	T	T/T	T/A	T/T	T/T	T/A	T/T	T/A	T/T
49584	A	A/A	A/AT	A/A	A/A	A/A	A/A	A/A	A/A
49588	TA	TA/TA	TA/T	TA/TA	TA/TA	TA/T	TA/TA	TA/T	TA/TA
49590	TG	TG/TG	TG/T	TG/TG	TG/TG	TG/T	TG/TG	TG/T	TG/TG
49596	TG	TG/TG	TG/T	TG/TG	TG/TG	TG/T	TG/TG	TG/T	TG/TG
49598	ATG	ATG/ATG	ATG/A	ATG/ATG	ATG/ATG	ATG/A	ATG/ATG	ATG/A	ATG/ATG
49600	G	G/G	G/A	G/G	G/G	G/A	G/G	G/A	G/G
49622	T	T/T	G/G	T/G	T/G	G/G	T/G	G/G	T/T
49628	A	A/A	A/G	A/G	A/G	A/G	A/G	A/G	A/A
49635	T	T/T	T/C	T/C	T/C	T/C	T/C	T/C	T/T
49643	CATG	CATG/CATG	CATG/C	CATG/CATG	CATG/C	CATG/C	CATG/CATG	CATG/C	CATG/CATG
49646	GAT	GAT/GAT	GAT/G	GAT/GAT	GAT/GAT	GAT/G	GAT/GAT	GAT/G	GAT/GAT
49649	GA	GA/GA	GA/G	GA/GA	GA/GA	GA/G	GA/GA	GA/G	GA/GA
49665	T	T/T	T/A	T/T	T/T	T/A	T/T	T/A	T/T
49713	T	T/T	T/T	T/T	T/T	T/C	T/T	T/C	T/T
49719	A	A/A	A/AT	A/A	A/A	A/AT	A/A	A/AT	A/A
49738	A	A/T	T/T	A/T	A/T	T/T	A/T	A/T	A/T
49744	A	A/G	A/G	A/G	A/G	A/G	A/G	A/G	A/G
49745	G	G/G	G/T	G/G	G/G	G/G	G/G	G/G	G/G
49762	C	C/C	C/T	C/C	C/C	C/T	C/C	C/T	C/C
49776	T	T/T	T/TC	T/T	T/TC	T/TC	T/TC	T/TC	T/T
49788	T	T/A	T/A	T/A	T/A	T/A	T/A	T/A	T/A
49863	AT	AT/AT	AT/A	AT/AT	AT/AT	AT/A	AT/AT	AT/A	AT/AT
49864	T	T/T	T/A	T/T	T/A	T/A	T/A	T/A	T/A
49872	A	A/G	G/G	A/G	A/G	G/G	A/G	G/G	A/G
49879	C	C/T	T/T	C/T	C/T	T/T	C/T	T/T	C/T
49887	AT	AT/AT	AT/A	AT/AT	AT/AT	AT/A	AT/AT	AT/A	AT/AT
49901	A	A/A	A/T	A/A	A/T	A/T	A/A	A/T	A/A
49919	A	A/A	A/G	A/A	A/A	A/G	A/A	A/A	A/A
49932	C	C/C	C/T	C/C	C/C	C/T	C/C	C/T	C/C
49935	T	T/T	T/TTATAAAA	T/T	T/T	T/TTATAAAA	T/T	T/TTATAAAA	T/T
49936	G	G/G	G/G	G/G	G/G	G/T	G/G	G/G	G/G
49970	G	G/G	G/A	G/G	G/G	./.	G/G	G/G	G/G
49971	C	C/C	C/C	C/C	C/C	./.	C/C	C/C	C/C
49994	T	T/T	T/T	T/T	T/T	T/C	T/T	T/T	T/T
50054	G	G/G	G/G	G/G	G/G	G/G	G/G	G/A	G/G
50058	AT	AT/AT	AT/AT	AT/AT	AT/AT	AT/AT	AT/AT	AT/A	AT/AT
50107	C	C/C	C/T	C/C	C/C	C/T	C/C	C/T	C/C
50129	A	A/AC	AC/AC	A/AC	A/AC	AC/AC	A/AC	AC/AC	A/AC
50144	GT	GT/GT	GT/G	GT/G	GT/G	GT/G	GT/G	GT/G	GT/GT
50145	T	T/T	T/T	T/C	T/T	T/T	T/T	T/T	T/C
50184	G	G/G	G/G	G/G	G/G	G/A	G/G	G/A	G/G
50201	AT	AT/AT	AT/A	AT/AT	AT/AT	AT/A	AT/AT	AT/A	AT/AT
50202	T	T/T	T/A	T/T	T/T	T/A	T/T	T/A	T/T
50204	GTA	GTA/GTA	GTA/G	GTA/GTA	GTA/GTA	GTA/G	GTA/GTA	GTA/G	GTA/GTA
50206	A	A/A	A/G	A/A	A/A	A/G	A/A	A/G	A/A
50213	T	T/T	T/A	T/T	T/T	T/A	T/T	T/A	T/T
50218	T	T/T	T/A	T/T	T/T	T/A	T/T	T/A	T/T
50251	G	G/G	G/T	G/G	G/G	G/T	G/G	G/T	G/G
50254	G	G/G	G/GT	G/G	G/G	G/G	G/G	G/GT	G/G
50281	TGTA	TGTA/TGTA	TGTA/T	TGTA/TGTA	TGTA/TGTA	TGTA/TGTA	TGTA/TGTA	TGTA/TGTA	TGTA/TGTA
50334	TGCA	TGCA/TGCA	TGCA/T	TGCA/T	TGCA/T	TGCA/T	TGCA/T	TGCA/T	TGCA/TGCA
50338	TG	TG/TG	TG/T	TG/TG	TG/TG	TG/T	TG/TG	TG/T	TG/TG
50339	G	G/G	G/T	G/G	G/G	G/T	G/G	G/T	G/G
50382	A	A/G	G/G	A/G	A/G	G/G	A/G	G/G	A/G
50384	A	A/G	A/G	A/G	A/G	G/G	A/G	G/G	A/G
50433	T	T/G	T/G	T/G	T/G	T/G	T/G	T/G	T/G
50438	T	T/A	T/A	T/A	T/A	T/A	T/A	T/A	T/A
50444	C	C/C	C/T	C/C	C/C	C/T	C/C	C/T	C/C
50487	A	A/A	A/A	A/A	A/A	A/A	A/A	A/G	A/A
50510	TA	TA/TA	TA/TA	TA/TA	TA/TA	TA/TA	TA/TA	TA/T	TA/TA
50516	A	A/T	T/T	A/T	A/T	T/T	A/T	T/T	A/T
50631	A	A/A	A/G	A/A	A/G	A/G	A/A	A/G	A/A
50636	A	A/G	A/G	A/G	A/G	A/G	A/G	A/G	A/G
50656	T	T/TA	T/TA	T/TA	T/TA	T/TA	T/TA	T/TA	T/TA
50660	G	G/G	G/A	G/G	G/A	G/A	G/G	G/A	G/G
50671	G	G/G	G/A	G/G	G/A	G/A	G/G	G/A	G/G
50674	A	A/T	A/T	A/T	A/T	A/T	A/T	A/T	A/T
50694	T	T/C	T/C	T/C	T/C	C/C	T/C	C/C	T/C
50722	C	C/A	A/A	C/A	C/A	A/A	C/A	A/A	C/A
50745	G	G/G	G/A	G/A	G/A	G/A	G/A	G/A	G/G
50746	A	A/T	A/T	A/T	A/T	T/T	A/T	T/T	A/T
50797	A	A/A	A/A	A/A	A/A	A/A	A/A	A/AT	A/A
50801	A	A/A	A/A	A/A	A/A	A/A	A/A	A/G	A/A
50902	A	A/C	A/C	A/C	A/C	A/C	A/C	A/C	A/C
50909	A	A/A	A/G	A/A	A/A	A/G	A/A	A/G	A/A
50934	A	A/A	A/G	A/A	A/A	A/G	A/G	A/G	A/A
50943	T	T/T	T/T	T/T	T/T	T/T	T/T	T/G	T/T
50956	T	T/C	T/C	T/T	T/C	T/C	T/C	T/C	T/T
50958	T	T/G	T/G	T/G	T/G	T/G	T/G	T/G	T/G
50965	TTA	TTA/T	TTA/T	TTA/T	TTA/T	TTA/T	TTA/T	TTA/T	TTA/T
51004	A	A/A	A/C	A/A	A/A	A/A	A/A	A/C	A/A
51029	T	T/TTTAGG	T/TTTAGG	T/TTTAGG	T/TTTAGG	T/TTTAGG	T/TTTAGG	T/TTTAGG	T/TTTAGG
51076	C	C/A	A/A	C/A	C/A	A/A	C/A	A/A	C/A
51081	A	A/G	G/G	A/G	A/G	G/G	A/G	G/G	A/G
51083	T	T/T	T/A	T/T	T/T	T/T	T/T	T/A	T/T
51116	G	G/G	G/GT	G/G	G/G	G/GT	G/G	G/G	G/G
51133	A	A/G	A/G	A/G	A/G	G/G	A/G	A/G	A/G
51139	GA	GA/G	GA/G	GA/G	GA/G	G/G	GA/G	GA/G	GA/G
51194	C	C/T	C/T	C/T	C/T	T/T	C/T	C/T	C/T
51221	T	T/C	C/C	T/C	T/C	C/C	T/C	T/C	T/C
51262	AT	AT/AT	AT/A	AT/AT	AT/AT	AT/A	AT/AT	AT/AT	AT/AT
51297	G	G/A	G/A	G/A	G/A	G/A	G/A	G/A	G/A
51349	A	A/A	A/A	A/A	A/A	A/AT	A/A	A/A	A/A
51362	C	C/T	T/T	C/T	C/T	T/T	C/T	T/T	T/T
51364	A	A/G	G/G	A/G	A/G	G/G	A/G	G/G	A/G
51374	AAGTTT	AAGTTT/AAGTTT	AAGTTT/A	AAGTTT/AAGTTT	AAGTTT/AAGTTT	AAGTTT/AAGTTT	AAGTTT/AAGTTT	AAGTTT/AAGTTT	AAGTTT/AAGTTT
51432	T	T/C	C/C	T/C	T/C	C/C	T/C	C/C	T/C
51447	A	A/A	A/G	A/A	A/A	A/A	A/A	A/A	A/A
51448	A	A/G	A/G	A/G	A/G	A/G	A/G	A/G	A/G
51450	T	T/A	A/A	T/A	T/A	A/A	T/A	A/A	T/A
51452	G	G/G	G/A	G/G	G/G	G/G	G/G	G/G	G/G
51465	A	A/A	A/AG	A/A	A/A	A/A	A/A	A/A	A/A
51467	A	A/A	A/G	A/A	A/A	A/G	A/A	A/G	A/A
51474	T	T/T	T/C	T/T	T/T	T/T	T/T	T/T	T/T
51539	A	A/A	A/G	A/A	A/A	A/G	A/A	A/G	A/A
51540	G	G/G	T/GT	G/GT	G/GT	G/GT	G/GT	G/GT	G/G
51617	GT	GT/G	GT/G	GT/G	GT/G	GT/G	GT/G	GT/G	GT/G
51622	T	T/A	T/A	T/A	T/A	T/A	T/A	T/A	T/A
51623	A	A/A	A/G	A/A	A/A	A/A	A/A	A/G	A/A
51631	T	T/T	T/A	T/T	T/A	T/A	T/A	T/A	T/T
51760	A	A/T	T/T	A/T	A/T	T/T	A/T	T/T	A/T
51765	T	T/A	A/A	T/A	T/A	A/A	T/A	A/A	T/A
51806	ATT	ATT/ATT	ATT/ATT	ATT/ATT	ATT/ATT	ATT/A	ATT/ATT	ATT/ATT	ATT/ATT
51894	A	A/A	A/T	A/A	A/T	A/T	A/T	A/T	A/A
51913	T	T/A	A/A	T/A	T/A	A/A	T/A	A/A	T/A
51919	G	G/A	G/A	G/A	G/A	G/A	G/A	G/A	G/A
51947	A	A/A	A/T	A/A	A/T	A/T	A/T	A/T	A/A
51995	TA	TA/T	TA/T	TA/T	TA/T	TA/T	TA/T	TA/T	TA/T
52019	T	T/TA	T/TA	T/TA	T/TA	T/TA	T/TA	T/TA	T/T
52062	T	T/A	A/A	T/A	T/A	A/A	T/A	A/A	T/A
52063	G	G/A	A/A	G/A	G/A	A/A	G/A	A/A	G/A
52079	A	A/A	A/T	A/A	A/A	A/T	A/A	A/T	A/A
52082	A	A/C	C/C	A/C	A/C	C/C	A/C	C/C	A/C
52108	C	C/C	C/C	C/C	C/C	C/C	C/C	C/T	C/C
52123	T	T/A	T/A	T/A	T/A	T/A	T/A	T/A	T/A
52169	G	G/GT	G/GT	G/GT	G/GT	G/GT	G/GT	G/GT	G/GT
52217	A	A/T	A/T	A/T	A/T	T/T	A/T	A/T	A/T
52262	G	G/G	G/A	G/G	G/G	G/A	G/G	G/G	G/G
52349	ATG	ATG/ATG	ATG/ATG	ATG/ATG	ATG/ATG	ATG/ATG	ATG/ATG	ATG/A	ATG/ATG
52351	G	G/A	G/A	G/A	G/A	G/A	G/A	G/A	G/G
52358	A	A/G	A/G	A/G	A/G	A/G	A/G	A/G	A/A
52360	AGT	AGT/A	AGT/A	AGT/A	AGT/A	AGT/A	AGT/A	AGT/A	AGT/AGT
52382	GTA	GTA/G	GTA/G	GTA/G	GTA/G	GTA/G	GTA/G	GTA/G	GTA/GTA
52407	A	A/A	A/T	A/A	A/T	A/T	A/A	A/T	A/A
52451	T	T/T	T/TTGTCAAGATTTAGACAAATA	T/T	T/T	T/TTGTCAAGATTTAGACAAATA	T/T	T/TTGTCAAGATTTAGACAAATA	T/T
52472	A	A/A	A/G	A/A	A/A	A/G	A/A	A/G	A/A
52490	TC	TC/TC	TC/T	TC/TC	TC/TC	TC/T	TC/TC	TC/T	TC/TC
52497	T	T/C	C/C	T/C	T/C	C/C	T/C	C/C	C/C
52501	G	G/G	G/A	G/G	G/A	G/A	G/A	G/A	G/G
52582	C	C/T	T/T	C/T	C/T	T/T	C/T	T/T	C/T
52588	G	G/A	G/A	G/A	G/A	G/A	G/A	G/A	G/A
52596	T	T/G	T/G	T/G	T/G	T/G	T/G	T/G	T/G
52601	G	G/A	G/A	G/A	G/A	G/A	G/A	G/A	G/A
52608	C	C/A	A/A	C/A	C/A	A/A	C/A	A/A	C/A
52673	T	T/C	C/C	T/C	T/C	C/C	T/C	C/C	T/C
52684	G	G/T	T/T	G/T	G/T	T/T	G/T	T/T	T/T
52690	A	A/G	G/G	A/G	A/G	G/G	A/G	G/G	A/G
52705	T	T/G	G/G	T/G	T/G	G/G	T/G	G/G	T/G
52706	G	G/G	G/G	G/G	G/G	G/T	G/G	G/T	G/G
52710	A	A/T	A/T	A/T	A/T	A/T	A/T	A/T	A/T
52748	T	T/C	T/C	T/C	T/C	T/C	T/C	T/C	T/C
52751	A	A/G	A/G	A/G	A/G	A/G	A/G	A/G	A/G
52785	T	T/C	T/C	T/C	T/C	T/C	T/C	T/C	T/C
52822	G	G/A	G/A	G/A	G/A	G/A	G/A	G/A	G/A
52954	T	T/C	T/C	T/T	T/C	T/C	T/C	T/C	T/T
52971	G	G/G	G/G	G/G	G/G	G/A	G/G	G/A	G/G
53036	T	T/T	T/A	T/T	T/T	T/T	T/T	T/T	T/T
53062	G	G/T	G/T	G/T	G/T	G/T	G/T	G/T	G/T
53081	GAC	GAC/G	GAC/G	GAC/G	GAC/G	GAC/G	GAC/G	GAC/G	GAC/G
53083	C	C/C	C/T	C/C	C/T	C/T	C/T	C/T	C/C
53086	G	G/G	G/A	G/G	G/G	G/A	G/G	G/A	G/G
53087	A	A/T	A/T	A/T	A/T	A/T	A/T	A/T	A/T
53088	A	A/A	A/G	A/A	A/A	A/G	A/A	A/G	A/A
53090	G	G/GAT	G/GAT	G/GAT	G/GAT	G/GAT	G/GAT	G/GAT	G/GAT
53127	G	G/G	G/A	G/G	G/A	G/A	G/G	G/A	G/G
53155	T	T/G	T/G	T/G	T/G	T/G	T/G	T/G	T/G
53157	C	C/A	A/G	C/A	C/A	A/G	C/A	A/G	C/A
53166	G	G/A	G/A	G/A	G/A	G/A	G/A	G/A	G/A
53215	T	T/C	T/C	T/C	T/C	T/C	T/C	T/C	T/C
53218	T	T/G	T/G	T/G	T/G	T/G	T/G	T/G	T/G
53220	C	C/A	A/G	C/A	C/A	A/G	C/A	A/G	C/A
53222	A	A/G	A/G	A/G	A/G	A/G	A/G	A/G	A/G
53251	G	G/G	G/A	G/G	G/A	G/A	G/A	G/A	G/G
53252	G	G/GA	G/GA	G/GA	G/GA	G/GA	G/GA	G/GA	G/GA
53253	T	T/TC	G/TC	T/TC	T/TC	G/TC	T/TC	G/TC	T/TC
53261	T	T/A	T/A	T/A	T/A	T/A	T/A	T/A	T/A
53263	T	T/C	T/C	T/C	T/C	T/C	T/C	T/C	T/C
53265	C	C/C	C/G	C/C	C/C	C/G	C/C	C/G	C/C
53266	T	T/A	T/A	T/A	T/A	T/A	T/A	T/A	T/A
53267	T	T/A	A/A	T/A	T/A	A/A	T/A	A/A	T/A
53273	GA	GA/GA	GA/G	GA/GA	GA/GA	GA/GA	GA/GA	GA/GA	GA/GA
53322	A	A/G	G/G	A/G	A/G	G/G	A/G	G/G	A/G
53331	A	A/A	A/T	A/A	A/A	A/T	A/A	A/A	A/A
53332	C	C/C	C/T	C/C	C/C	C/T	C/C	C/C	C/C
53341	A	A/T	T/T	A/T	A/T	A/T	A/T	T/T	A/T
53373	G	G/G	G/A	G/G	G/G	G/A	G/G	G/A	G/G
53382	AATT	AATT/AATT	AATT/A	AATT/AATT	AATT/AATT	AATT/A	AATT/AATT	AATT/A	AATT/AATT
53408	C	C/C	G/G	C/C	C/G	C/G	C/G	C/G	C/C
53424	A	A/A	A/A	A/A	A/A	A/G	A/A	A/G	A/A
53451	A	A/A	A/G	A/A	A/G	A/G	A/G	A/G	A/A
53475	G	G/G	G/A	G/G	G/G	G/A	G/G	G/A	G/G
53500	T	T/T	T/C	T/T	T/T	T/C	T/T	T/C	T/T
53506	T	T/T	T/C	T/T	T/T	T/C	T/T	T/C	T/T
53553	T	T/T	T/A	T/T	T/T	T/A	T/T	T/A	T/T
53555	G	G/G	G/A	G/G	G/G	G/A	G/G	G/A	G/G
53571	C	C/C	C/T	C/C	C/C	C/T	C/C	C/T	C/C
53588	A	A/A	A/G	A/A	A/G	A/G	A/A	A/G	A/A
53606	A	A/A	C/C	A/A	A/C	C/C	A/C	A/C	A/C
53611	A	A/A	A/T	A/A	A/A	A/A	A/A	A/T	A/A
53621	A	A/A	A/G	A/A	A/A	A/G	A/A	A/G	A/A
53625	C	C/C	C/T	C/C	C/C	C/T	C/C	C/C	C/C
53679	G	G/G	G/A	G/G	G/G	G/A	G/G	G/A	G/G
53692	T	T/T	T/A	T/A	T/T	T/A	T/A	T/A	T/T
53711	A	A/A	A/T	A/A	A/T	./.	A/T	./.	A/A
54284	C	C/C	C/C	C/C	C/C	C/T	C/C	C/T	C/C
54298	C	C/C	C/CAAT	C/C	C/C	C/CAAT	C/C	CAAT/CAAT	C/C
54321	C	C/C	C/C	C/C	C/C	C/C	C/C	C/T	C/C
54327	C	C/C	C/C	C/C	C/C	C/C	C/C	C/T	C/C
54350	C	C/C	C/C	C/C	C/C	C/C	C/C	./.	C/C
54354	C	C/C	C/C	C/C	C/C	C/G	C/C	./.	C/C
54360	T	T/T	T/C	T/T	T/T	C/C	T/T	./.	T/T
54365	C	C/C	C/A	C/C	C/C	C/C	C/C	./.	C/C
54369	T	T/T	T/A	T/T	T/T	T/T	T/T	./.	T/T
54370	T	T/T	T/A	T/T	T/T	T/T	T/T	./.	T/T
54527	GA	GA/GA	GA/G	GA/GA	GA/GA	./.	GA/GA	./.	GA/GA
54537	T	T/T	A/A	T/T	T/T	./.	T/T	./.	T/T
54544	G	G/G	G/G	G/G	G/G	./.	G/G	./.	G/G
54588	T	T/T	T/T	T/T	T/T	./.	T/T	./.	T/T
54658	AC	AC/AC	AC/AC	AC/AC	AC/AC	./.	AC/AC	./.	AC/AC
54745	A	A/A	A/G	A/A	A/A	./.	A/A	./.	A/A
54854	AATGGAGGAT	AATGGAGGAT/AATGGAGGAT	A/A	AATGGAGGAT/A	AATGGAGGAT/AATGGAGGAT	./.	AATGGAGGAT/AATGGAGGAT	./.	A/A
54902	A	A/A	A/G	A/A	A/A	G/T	A/A	G/T	A/A
54972	G	G/G	G/A	G/G	G/G	G/A	G/G	A/A	G/G
54977	A	A/A	A/G	A/A	A/A	A/G	A/A	A/G	A/A
54992	G	G/G	G/A	G/G	G/G	G/G	G/G	G/G	G/G
54999	T	T/T	T/A	T/T	T/T	T/A	T/T	A/A	T/T
55017	T	T/T	T/G	T/T	T/T	T/T	T/T	T/T	T/T
55028	A	A/A	A/G	A/A	A/A	A/A	A/A	A/A	A/A
55042	A	A/A	A/G	A/A	A/A	./.	A/A	./.	A/A
55086	A	A/A	A/A	A/A	A/A	./.	A/A	./.	A/A
55152	T	T/T	T/A	T/T	T/T	./.	T/T	A/A	T/T
55153	T	T/T	T/A	T/T	T/T	./.	T/T	A/A	T/T
55198	C	C/C	C/C	C/C	C/C	./.	C/C	./.	C/C
55223	T	T/T	T/T	T/T	T/T	./.	T/T	./.	T/T
55231	C	C/C	C/A	C/C	C/C	./.	C/C	./.	C/C
55268	A	A/A	A/A	A/G	A/A	./.	A/A	./.	G/G
55370	T	T/T	T/C	T/T	T/T	./.	T/T	./.	T/T
55466	A	A/A	A/G	A/A	A/A	./.	A/A	./.	A/A
55573	G	G/G	G/A	G/G	G/G	./.	G/G	./.	G/G
55592	A	A/A	A/A	A/A	A/A	./.	A/A	./.	A/A
55608	G	G/G	G/G	G/G	G/G	./.	G/G	./.	G/G
55658	C	C/C	C/A	C/C	C/C	./.	C/C	./.	C/C
55671	AAT	AAT/AAT	AAT/A	AAT/AAT	AAT/AAT	./.	AAT/AAT	./.	AAT/AAT
55682	C	C/C	C/T	C/C	C/C	./.	C/C	./.	C/C
55696	T	T/T	T/C	T/T	T/T	./.	T/T	./.	T/T
55707	A	A/A	A/T	A/A	A/A	./.	A/A	./.	A/A
55728	C	C/C	C/T	C/C	C/C	./.	C/C	./.	C/C
55755	G	G/G	G/A	G/G	G/G	./.	G/G	./.	G/G
55791	T	T/T	./.	T/T	T/T	./.	T/T	./.	T/T
55795	A	A/A	./.	A/A	A/A	./.	A/A	./.	A/A
55796	T	T/T	./.	T/T	T/T	./.	T/T	./.	T/T
55900	T	T/T	./.	T/T	T/T	./.	T/T	./.	T/T
55911	T	T/T	./.	T/T	T/T	./.	T/T	./.	T/T
55913	G	G/G	./.	G/G	G/G	./.	G/G	./.	G/G
57578	C	C/CA	./.	CA/CA	CA/CA	./.	CA/CA	./.	CA/CA
57810	G	GA/GA	./.	GA/GA	GA/GA	./.	GA/GA	./.	GA/GA
58244	G	G/C	./.	G/C	G/C	./.	G/C	./.	G/C
59133	C	C/C	./.	C/C	C/C	./.	C/C	./.	T/T
60684	T	./.	./.	T/TA	T/TA	./.	./.	./.	./.
60951	A	A/A	./.	A/A	A/A	./.	A/A	./.	./.
62162	C	C/C	./.	C/T	C/C	./.	C/C	./.	T/T
63292	T	T/T	./.	T/C	T/T	./.	T/T	./.	C/C
64163	T	TA/TA	./.	T/TA	T/TA	./.	TA/TA	./.	T/T
67879	T	T/T	./.	T/C	T/T	./.	T/T	./.	C/C
68160	C	C/C	./.	C/C	C/C	./.	C/C	./.	C/T
68179	T	T/T	./.	T/C	T/T	./.	T/T	./.	C/C
68183	G	G/G	./.	G/G	G/G	./.	G/G	./.	G/T
68196	T	T/T	./.	T/T	T/T	./.	T/T	./.	T/A
68210	C	C/C	./.	C/C	C/C	./.	C/C	./.	C/T
68959	G	GA/GA	./.	GA/GA	GA/GAAA	./.	GA/GAAA	./.	./.
69130	ATATATATATATATAATATATATATATATATATATATAT	ATATATATATATATAATATATATATATATATATATATAT/A	./.	ATATATATATATATAATATATATATATATATATATATAT/A	ATATATATATATATAATATATATATATATATATATATAT/A	./.	ATATATATATATATAATATATATATATATATATATATAT/A	./.	ATATATATATATATAATATATATATATATATATATATAT/A
69480	C	CA/CA	./.	CA/CA	CA/CA	./.	CA/CA	./.	CA/CA
69888	A	A/A	./.	A/G	A/A	./.	A/A	./.	G/G
70329	A	A/A	./.	A/G	A/A	./.	A/A	./.	G/G
70579	A	A/G	G/G	A/G	A/G	G/G	A/G	G/G	A/G
70635	T	T/C	C/C	T/C	T/C	C/C	T/C	C/C	T/C
72193	C	C/C	./.	C/G	C/C	./.	C/C	./.	G/G
73108	A	A/T	./.	A/T	A/T	./.	A/A	./.	A/T
73476	G	./.	./.	./.	./.	./.	./.	./.	./.
74374	T	T/T	./.	T/T	T/T	./.	./.	./.	./.
74404	A	A/C	./.	A/A	A/C	./.	./.	./.	./.
75449	T	./.	./.	./.	./.	./.	./.	./.	./.
76008	G	G/A	./.	G/G	G/A	./.	./.	./.	./.
76212	A	./.	./.	A/A	A/A	./.	./.	./.	A/G
76360	T	./.	./.	T/A	./.	./.	./.	./.	./.
76416	C	./.	./.	C/A	./.	./.	./.	./.	./.
76419	T	./.	./.	./.	./.	./.	./.	./.	./.
76439	G	./.	./.	G/G	./.	./.	./.	./.	./.
76664	G	./.	./.	./.	./.	./.	./.	./.	./.
77342	A	A/A	./.	A/G	A/A	./.	A/A	./.	A/G
79602	G	./.	./.	./.	./.	./.	./.	./.	./.
80350	G	./.	./.	./.	./.	./.	./.	./.	./.
80463	T	./.	./.	T/G	./.	./.	./.	./.	./.
81702	G	./.	./.	./.	./.	./.	./.	./.	./.
84193	A	A/T	./.	A/T	A/T	./.	A/T	./.	A/T
84471	C	C/T	./.	C/T	C/T	./.	C/C	./.	C/T
84484	T	T/C	./.	T/T	T/C	./.	T/C	./.	T/C
84507	T	./.	./.	TC/TC	TC/TC	./.	TC/TC	./.	./.
84622	T	T/A	./.	T/A	T/A	./.	T/A	./.	./.
84625	G	A/GA	./.	G/A	G/GA	./.	A/GA	./.	./.
84640	G	G/G	./.	G/A	G/G	./.	G/A	./.	G/A
84695	C	C/C	./.	C/C	C/C	./.	C/C	./.	C/G
84726	A	A/A	./.	A/A	A/A	./.	A/A	./.	A/G
85317	C	./.	./.	./.	./.	./.	./.	./.	./.
85851	AATC	AATC/AATC	./.	AATC/AATC	AATC/A	./.	AATC/AATC	./.	./.
85887	C	C/C	./.	C/C	C/C	./.	C/C	./.	./.
85894	G	G/G	./.	G/G	G/G	./.	G/G	G/G	./.
85897	C	C/C	./.	C/C	C/C	./.	C/C	C/A	./.
85904	A	A/A	./.	A/A	A/A	./.	A/A	A/A	./.
85913	C	C/C	./.	C/C	C/C	./.	C/C	C/C	./.
85919	T	T/T	./.	T/T	T/T	./.	T/T	T/G	./.
85920	G	G/G	./.	G/G	G/G	./.	G/G	G/A	./.
85921	A	A/A	./.	A/A	A/A	./.	A/A	A/A	./.
85936	T	T/T	./.	T/T	T/T	./.	T/T	T/T	./.
85955	TTAATA	TTAATA/TTAATA	./.	TTAATA/TTAATA	TTAATA/TTAATA	./.	TTAATA/TTAATA	TTAATA/TTAATA	./.
86019	C	C/C	./.	C/C	C/C	./.	C/C	T/T	./.
86022	G	G/G	./.	G/G	G/G	./.	G/G	G/A	./.
86105	A	A/A	./.	A/A	A/A	./.	A/A	A/C	./.
86106	T	TA/TA	./.	TA/TA	TA/TA	./.	TA/TA	TA/TA	./.
86114	A	A/A	./.	A/A	A/A	./.	A/A	T/T	./.
86230	A	A/A	./.	A/A	A/A	./.	A/A	A/A	A/G
86236	A	A/A	./.	A/A	A/A	./.	A/A	T/T	T/T
86418	C	CA/CA	CA/CA	CA/CA	CA/CA	./.	CA/CA	CA/CA	CA/CA
86425	T	T/T	T/T	T/T	T/T	./.	T/T	T/A	T/A
86427	C	C/C	C/T	C/C	C/C	./.	C/C	C/T	C/T
86437	C	C/C	C/T	C/C	C/C	./.	C/C	C/C	C/C
86443	G	G/G	A/A	G/G	G/G	./.	G/G	G/A	G/A
86444	C	C/C	C/T	C/C	C/C	./.	C/C	C/T	C/T
86463	A	A/A	T/T	A/A	A/A	./.	A/A	A/T	A/T
86527	C	C/C	./.	C/C	C/C	./.	C/C	./.	./.
86844	T	TA/TA	./.	TA/TA	TA/TA	./.	TA/TA	./.	TA/TA
87314	T	T/T	./.	T/A	T/T	./.	T/T	./.	T/A
87340	T	T/T	./.	T/G	T/T	./.	T/T	./.	G/G
87368	A	A/A	./.	A/A	A/A	./.	A/A	./.	A/G
87862	G	G/G	./.	G/A	G/G	./.	G/G	./.	A/A
88185	A	A/A	./.	A/ATAGTAATACAAGAACAATC	A/A	./.	A/A	./.	A/ATAGTAATACAAGAACAATC
88189	C	C/C	./.	C/C	C/C	./.	C/C	./.	C/T
88191	G	G/G	./.	G/G	G/G	./.	G/G	./.	G/T
88568	T	T/T	./.	T/C	T/T	./.	T/T	./.	C/C
88877	A	A/A	./.	A/C	A/A	./.	A/A	./.	C/C
88978	G	G/G	./.	G/A	G/G	./.	G/G	./.	G/A
89240	G	G/G	./.	G/G	G/G	./.	G/G	./.	./.
89675	C	CT/CT	./.	C/CT	C/CT	./.	CT/CT	./.	C/C
89685	T	T/T	./.	T/T	T/G	./.	T/T	./.	T/T
89694	G	G/T	./.	G/T	G/T	./.	G/T	./.	G/T
89701	T	T/T	./.	T/T	T/T	./.	T/T	./.	T/T
89801	A	AT/AT	./.	AT/AT	AT/AT	./.	AT/AT	./.	AT/AT
90331	C	C/C	./.	C/T	C/T	./.	C/C	./.	C/C
90371	A	AT/AT	./.	AT/AT	AT/AT	./.	AT/AT	./.	AT/AT
90548	C	CA/CA	./.	CA/CA	CA/CA	./.	CA/CA	./.	CA/CA
91409	T	./.	./.	TA/TA	./.	./.	./.	./.	./.
91505	A	./.	./.	A/G	./.	./.	A/G	./.	./.
91940	C	CT/CT	./.	CT/CT	CT/CT	./.	CT/CT	./.	./.
92336	T	T/T	./.	T/T	T/T	./.	T/T	./.	T/T
92348	A	A/A	./.	A/A	A/A	./.	A/A	./.	A/A
92366	A	A/A	./.	A/A	A/A	./.	A/A	./.	A/A
92376	T	T/T	./.	T/T	T/T	./.	T/T	./.	T/T
92379	G	G/G	./.	G/G	G/G	./.	G/G	./.	G/G
92402	G	G/G	./.	G/G	G/G	./.	G/G	./.	G/G
92435	C	C/C	C/C	C/C	C/C	C/C	C/C	C/T	C/C
92444	C	C/C	C/C	C/C	C/C	C/C	C/C	C/T	C/C
92449	T	T/T	T/C	T/T	T/T	T/C	T/T	T/C	T/T
92460	G	G/G	G/G	G/G	G/G	G/A	G/G	G/G	G/G
92486	T	T/T	./.	T/T	T/T	./.	T/T	T/C	T/T
92501	A	A/A	./.	A/A	A/A	./.	A/A	./.	A/A
92613	A	A/A	A/T	A/A	A/A	A/T	A/A	A/T	A/A
92619	T	T/C	C/C	T/C	T/C	T/C	T/C	C/C	T/C
92632	T	T/A	T/A	T/A	T/A	T/A	T/A	T/A	T/A
92679	C	C/A	A/A	C/A	C/A	C/A	C/A	A/A	C/A
92680	A	A/G	G/G	A/G	A/G	A/G	A/G	G/G	A/G
92699	A	A/A	A/T	A/A	A/A	A/T	A/T	A/T	A/T
92705	A	A/A	A/T	A/A	A/A	A/T	A/A	A/T	A/A
92713	C	C/C	C/T	C/C	C/C	C/T	C/C	C/T	C/C
92728	A	A/T	A/T	A/T	A/T	A/T	A/T	A/T	A/T
92750	G	G/G	G/GCA	G/G	G/G	G/GCA	G/G	G/GCA	G/G
92752	A	A/AC	A/AC	A/AC	A/AC	A/AC	A/AC	A/AC	A/AC
92764	T	T/T	T/C	T/T	T/T	T/C	T/T	T/C	T/C
92781	A	A/G	G/G	A/G	A/G	G/G	A/G	G/G	A/G
92783	T	T/TG	TG/TG	T/TG	T/TG	TG/TG	T/TG	TG/TG	T/TG
92789	T	T/C	C/C	T/C	T/C	C/C	T/C	C/C	T/C
92836	G	G/G	G/A	G/G	G/G	G/A	G/G	G/G	G/G
92841	A	A/A	A/G	A/A	A/A	A/G	A/A	A/G	A/A
92853	A	A/A	A/C	A/A	A/A	A/C	A/A	A/C	A/A
92858	C	C/C	C/G	C/C	C/C	C/G	C/C	C/G	C/C
92916	C	C/C	C/T	C/C	C/C	C/C	C/C	C/C	C/C
92939	T	T/T	C/C	T/T	T/T	C/C	T/T	T/C	T/C
92940	T	T/T	T/C	T/T	T/T	T/C	T/T	T/C	T/T
92944	A	A/A	A/A	A/A	A/A	A/C	A/A	A/A	A/A
92950	C	C/C	C/A	C/C	C/C	C/A	C/C	C/A	C/C
92983	A	A/A	A/G	A/A	A/A	A/G	A/A	A/G	A/A
93012	T	T/T	T/TAA	T/T	T/T	T/TAA	T/T	T/TAA	T/T
93014	G	G/G	G/G	G/G	G/G	G/G	G/G	G/A	G/G
93016	T	T/T	C/C	T/T	T/C	C/C	T/C	C/C	T/C
93022	C	C/C	C/G	C/C	C/C	C/C	C/C	C/C	C/C
93031	A	A/A	A/A	A/A	A/A	A/A	A/A	A/G	A/A
93035	G	G/G	G/G	G/G	G/G	G/G	G/G	G/A	G/G
93038	A	A/A	A/T	A/A	A/A	A/T	A/A	A/T	A/A
93061	T	T/T	T/C	T/T	T/T	T/C	T/T	T/C	T/T
93097	A	A/A	A/G	A/A	A/A	A/G	A/A	A/G	A/A
93107	A	A/A	A/A	A/A	A/A	A/T	A/A	A/A	A/A
93117	T	T/T	T/C	T/T	T/T	T/C	T/T	T/T	T/T
93118	G	G/G	G/A	G/G	G/G	G/G	G/G	G/G	G/G
93125	A	A/A	A/G	A/A	A/A	A/A	A/A	A/A	A/A
93129	G	G/G	G/T	G/G	G/G	G/T	G/G	G/G	G/G
93136	A	A/A	A/G	A/A	A/A	A/G	A/A	A/A	A/A
93207	TA	TA/TA	TA/TA	TA/TA	TA/TA	TA/TA	TA/TA	TA/T	TA/TA
93213	G	G/G	G/A	G/G	G/G	G/A	G/G	G/A	G/G
93226	A	A/A	A/T	A/A	A/A	A/T	A/A	A/T	A/A
93265	A	A/A	G/G	A/A	A/A	A/G	A/G	G/G	A/G
93269	G	G/G	G/GA	G/G	G/G	G/GA	G/G	G/GA	G/G
93271	C	C/C	C/A	C/C	C/C	C/C	C/C	C/A	C/C
93272	A	A/A	A/C	A/A	A/A	A/A	A/A	A/C	A/A
93291	C	C/C	C/T	C/C	C/C	C/C	C/C	C/C	C/C
93294	A	A/A	A/C	A/A	A/A	A/C	A/A	A/C	A/A
93296	C	C/C	C/T	C/C	C/C	C/T	C/C	C/T	C/C
93360	T	T/T	T/C	T/T	T/T	T/C	T/T	./.	T/T
93429	C	C/T	C/T	C/T	C/T	C/T	C/T	C/T	C/T
93436	C	C/T	C/T	C/T	C/T	C/T	C/T	C/T	C/T
93437	G	G/A	G/A	G/A	G/A	G/A	G/A	G/A	G/A
93481	A	A/T	A/T	A/T	A/T	A/T	A/T	A/T	A/T
93484	G	G/A	A/C	G/A	G/A	A/C	G/A	A/C	G/A
93501	A	A/A	A/G	A/A	A/A	A/G	A/A	A/A	A/A
93523	C	C/A	C/A	C/A	C/A	C/A	C/A	C/A	C/A
93526	C	C/C	C/T	C/C	C/C	C/T	C/C	C/T	C/T
93528	CA	CA/CA	CA/C	CA/CA	CA/CA	CA/C	CA/CA	CA/C	CA/CA
93544	C	C/C	C/C	C/C	C/C	C/C	C/C	C/T	C/C
93583	A	A/A	A/AC	A/A	A/A	A/AC	A/AC	A/AC	A/AC
93588	G	G/G	G/A	G/G	G/G	G/A	G/A	G/A	G/A
93606	GA	GA/GA	G/G	GA/GA	GA/GA	GA/G	GA/GA	GA/G	GA/GA
93612	T	T/T	T/C	T/T	T/T	T/C	T/T	T/C	T/T
93613	A	A/A	A/AG	A/A	A/A	A/AG	A/A	A/AG	A/A
93617	A	A/A	A/G	A/A	A/A	A/G	A/A	A/G	A/A
93618	G	G/G	G/A	G/G	G/G	G/A	G/G	G/A	G/G
93637	G	G/G	G/T	G/G	G/G	G/T	G/G	G/T	G/G
93643	A	A/A	A/G	A/A	A/A	A/G	A/A	A/G	A/A
93657	C	C/C	C/T	C/C	C/C	C/T	C/C	C/T	C/C
93671	A	A/A	A/G	A/A	A/A	A/G	A/A	A/G	A/A
93686	A	A/A	A/T	A/A	A/A	A/T	A/A	A/T	A/A
93700	T	T/T	T/A	T/T	T/T	T/A	T/T	T/A	T/T
93701	C	C/C	C/A	C/C	C/C	C/A	C/C	C/A	C/C
93708	T	T/T	T/C	T/T	T/T	T/C	T/T	T/C	T/T
93733	A	A/A	A/T	A/A	A/A	A/T	A/A	T/T	A/A
93754	A	A/A	./.	A/A	A/A	A/C	A/A	A/C	A/A
93769	A	A/A	./.	A/A	A/A	./.	A/A	./.	A/A
93770	TC	TC/TC	./.	TC/TC	TC/TC	./.	TC/TC	./.	TC/TC
93786	A	A/A	./.	A/A	A/A	./.	A/A	./.	A/A
93787	G	G/G	./.	G/G	G/G	./.	G/G	./.	G/G
93793	A	A/A	./.	A/A	A/A	./.	A/A	./.	A/A
93808	A	A/A	./.	A/A	A/A	./.	A/A	./.	A/A
93809	AT	AT/AT	./.	AT/AT	AT/AT	./.	AT/AT	./.	AT/AT
93839	C	C/C	./.	C/C	C/C	./.	C/C	./.	C/C
93844	A	A/A	./.	A/A	A/A	./.	A/A	./.	A/A
93862	G	G/G	./.	G/G	G/G	./.	G/G	./.	G/G
93863	C	C/C	./.	C/C	C/C	./.	C/C	./.	C/C
93919	T	T/T	./.	T/T	T/T	./.	T/T	./.	T/T
93925	A	A/A	./.	A/A	A/A	./.	A/A	./.	A/A
93930	GAA	GAA/GAA	./.	GAA/GAA	GAA/GAA	./.	GAA/GAA	./.	GAA/GAA
93933	A	A/A	./.	A/A	A/A	./.	A/A	./.	A/A
93934	A	A/A	./.	A/A	A/A	./.	A/A	./.	A/A
93935	A	A/A	./.	A/A	A/A	./.	A/A	./.	A/A
93940	A	A/A	./.	A/A	A/A	./.	A/A	./.	A/A
95596	T	T/T	./.	T/C	T/C	./.	T/C	./.	./.
96677	G	./.	./.	G/A	G/A	./.	G/A	./.	./.
96692	T	./.	./.	T/A	T/A	./.	T/A	./.	./.
97289	A	A/A	A/A	A/A	A/A	A/A	A/A	A/G	A/A
97290	T	T/T	T/T	T/T	T/T	T/T	T/T	T/C	T/T
97302	T	T/T	T/C	T/T	T/T	T/C	T/T	T/T	T/T
97313	A	A/A	A/T	A/A	A/A	A/T	A/A	A/T	A/A
97315	G	G/G	T/A	G/G	G/G	T/A	G/G	T/A	G/G
97359	C	C/C	C/G	C/C	C/C	C/C	C/C	C/G	C/C
97363	G	G/G	G/A	G/G	G/G	G/A	G/G	G/A	G/G
97376	C	C/C	C/T	C/C	C/C	C/T	C/C	C/T	C/C
97378	A	A/A	A/G	A/A	A/A	A/A	A/A	A/A	A/A
97393	T	T/T	T/T	T/T	T/T	T/A	T/T	T/T	T/T
97409	G	G/G	G/G	G/G	G/G	G/A	G/G	G/G	G/G
97427	T	T/T	T/T	T/T	T/T	T/C	T/T	T/T	T/T
97429	G	G/G	G/G	G/G	G/G	G/G	G/G	G/A	G/G
97434	G	G/G	G/A	G/G	G/G	G/G	G/G	G/G	G/G
97445	C	C/C	C/T	C/C	C/C	C/C	C/C	C/C	C/C
97467	A	A/A	A/C	A/A	A/A	A/C	A/A	A/C	A/A
97488	T	T/T	C/C	T/T	T/T	T/C	T/T	T/C	T/T
97504	G	G/G	G/A	G/G	G/G	G/A	G/G	G/A	G/G
97582	C	C/C	./.	C/C	C/C	./.	C/C	./.	C/C
97591	T	T/T	./.	T/T	T/T	./.	T/T	./.	T/T
97692	C	C/C	./.	C/G	C/C	G/G	C/C	G/G	G/G
97694	A	A/A	./.	A/A	A/A	A/C	A/A	A/C	A/A
97708	A	A/A	./.	A/A	A/A	A/G	A/A	G/G	A/A
97709	T	T/T	./.	T/T	T/T	T/A	T/T	A/A	T/T
97714	C	C/C	./.	C/C	C/C	T/T	C/C	C/T	C/C
97732	T	T/T	T/T	T/T	T/T	T/A	T/T	T/A	T/T
97733	G	G/G	G/G	G/G	G/G	G/T	G/G	G/T	G/G
97751	C	C/C	./.	C/C	C/C	C/C	C/C	C/G	C/C
97763	C	C/C	C/C	C/C	C/C	C/C	C/C	C/T	C/C
97786	A	A/A	A/T	A/A	A/A	A/T	A/A	T/T	A/A
97799	T	T/T	T/A	T/T	T/T	T/T	T/T	T/A	T/T
97813	A	A/A	A/G	A/A	A/A	A/A	A/A	A/G	A/A
97869	C	C/C	C/T	C/C	C/C	C/T	C/C	C/T	C/C
97871	T	T/T	T/C	T/T	T/T	T/C	T/T	T/C	T/T
97881	G	G/G	G/A	G/G	G/G	G/A	G/G	G/A	G/G
97902	C	C/C	C/A	C/C	C/C	A/A	C/C	C/A	C/C
97910	G	G/G	T/T	G/G	G/G	G/T	G/G	G/T	G/G
97932	G	G/G	./.	G/G	G/G	G/T	G/G	G/T	G/G
97936	T	T/T	./.	T/T	T/T	T/C	T/T	T/C	T/T
97976	ATAT	ATAT/ATAT	./.	ATAT/ATAT	ATAT/ATAT	ATAT/A	ATAT/ATAT	A/A	ATAT/ATAT
97992	A	A/A	A/G	A/A	A/A	A/G	A/A	A/G	A/A
98034	C	C/C	C/G	C/C	C/C	C/G	C/C	C/G	C/C
98057	A	A/A	A/G	A/A	A/A	A/G	A/A	A/G	A/A
98064	A	A/A	A/AT	A/A	A/A	A/AT	A/A	A/AT	A/A
98070	G	G/G	A/A	G/G	G/G	G/A	G/G	G/A	G/G
98095	C	C/C	T/T	C/C	C/C	C/T	C/C	C/T	C/C
98111	A	A/A	./.	A/A	A/A	A/T	A/A	A/T	A/A
98133	CAA	CAA/CAA	./.	CAA/CAA	CAA/CAA	CAA/C	CAA/CAA	CAA/CAA	CAA/CAA
98136	T	T/T	./.	T/T	T/T	A/TTC	T/T	A/A	T/T
98267	C	C/C	C/T	C/C	C/C	C/T	C/C	C/T	C/C
98270	T	T/T	T/T	T/T	T/T	T/T	T/T	T/C	T/T
98288	C	C/C	C/T	C/C	C/C	C/T	C/C	C/T	C/C
98305	T	T/T	T/C	T/T	T/T	T/C	T/T	T/C	T/T
98314	A	A/A	A/A	A/A	A/A	A/ATAGGAG	A/A	A/ATAGGAG	A/A
98317	A	A/A	A/G	A/A	A/A	A/A	A/A	A/G	A/A
98327	C	C/C	C/C	C/C	C/C	C/T	C/C	C/C	C/C
98332	G	G/G	G/C	G/G	G/G	G/G	G/G	G/C	G/G
98354	G	G/G	G/A	G/G	G/G	G/G	G/G	G/A	G/G
98356	TG	TG/TG	TG/T	TG/TG	TG/TG	TG/T	TG/TG	TG/T	TG/TG
98365	G	G/G	G/G	G/G	G/G	G/G	G/G	G/GTA	G/G
98371	A	A/A	A/G	A/A	A/A	A/G	A/A	A/G	A/A
98425	G	G/G	./.	G/G	G/G	G/G	G/G	G/A	G/G
98486	G	G/G	./.	G/G	G/G	GATC/GATC	G/G	./.	G/G
98497	AAC	AAC/AAC	./.	AAC/AAC	AAC/AAC	AAC/A	AAC/AAC	./.	AAC/AAC
98502	T	T/T	./.	T/T	T/T	T/TAA	T/T	./.	T/T
98586	T	T/T	./.	T/T	T/T	./.	T/T	./.	T/T
98605	GGA	GGA/GGA	./.	GGA/GGA	GGA/GGA	./.	GGA/GGA	./.	GGA/GGA
98651	T	T/T	./.	T/T	T/T	./.	T/T	./.	T/T
98857	G	G/G	./.	G/GTTTTTTGTTGTTGTTTATTC	G/G	./.	G/G	./.	GTTTTTTGTTGTTGTTTATTC/GTTTTTTGTTGTTGTTTATTC
98860	G	G/G	./.	G/G	G/G	./.	G/G	./.	./.
99014	T	T/T	./.	T/G	T/T	./.	T/T	./.	./.
102796	A	AT/AT	./.	./.	./.	./.	./.	./.	./.
102840	C	CT/CT	./.	CT/CT	./.	./.	./.	./.	./.
103917	A	./.	./.	./.	./.	./.	./.	./.	./.
103952	A	./.	./.	./.	./.	./.	./.	./.	./.
103967	TA	./.	./.	./.	./.	./.	./.	./.	./.
104093	G	G/G	./.	G/G	G/T	./.	G/T	./.	./.
104123	C	./.	./.	./.	./.	./.	./.	./.	./.
104306	C	./.	./.	./.	./.	./.	./.	./.	./.
104310	T	./.	./.	./.	./.	./.	./.	./.	./.
104315	T	./.	./.	./.	./.	./.	./.	./.	./.
104495	T	./.	./.	./.	./.	./.	./.	./.	./.
104546	G	./.	./.	./.	./.	./.	./.	./.	./.
104890	G	G/A	./.	G/G	G/G	./.	./.	./.	./.
105034	C	./.	./.	CT/CT	CT/CT	./.	./.	./.	./.
105045	A	./.	./.	AT/AT	AT/AT	./.	./.	./.	./.
105253	A	./.	./.	A/T	A/T	./.	./.	./.	./.
105280	A	A/AATGTG	./.	A/AATGTG	AATGTG/AATGTG	./.	./.	./.	./.
105305	A	A/G	./.	A/G	G/G	./.	./.	./.	./.
105320	T	T/A	./.	T/A	T/A	./.	./.	./.	./.
105442	A	./.	./.	A/G	./.	./.	./.	./.	./.
117137	A	./.	./.	./.	./.	./.	./.	./.	./.
118352	C	./.	./.	./.	./.	./.	./.	./.	./.
121003	A	AGGG/AGGG	./.	AGGG/AGGG	./.	./.	AGGG/AGGG	./.	./.
121021	C	CT/CT	./.	CT/CT	./.	./.	CT/CT	./.	./.
121924	C	./.	./.	./.	./.	./.	./.	./.	./.
123167	G	./.	./.	G/GA	./.	./.	./.	./.	./.
126879	A	AT/AT	./.	AT/AT	AT/AT	./.	AT/AT	./.	./.
127274	A	A/A	./.	A/A	A/A	G/G	A/A	A/G	./.
127275	C	C/C	./.	C/C	C/C	C/C	C/C	C/C	./.
127276	C	C/C	./.	C/C	C/C	C/CT	C/C	C/C	./.
127348	AT	AT/A	AT/A	AT/A	AT/A	AT/A	AT/A	AT/A	AT/A
127389	A	A/T	A/T	A/T	A/T	A/T	A/T	A/T	A/T
127420	T	T/A	G/A	T/A	T/A	T/A	T/A	G/A	T/A
127437	G	G/A	G/A	G/A	G/A	G/A	G/A	G/A	G/A
127487	G	G/A	G/A	G/A	G/A	G/A	G/A	G/A	G/A
127494	A	A/G	G/G	A/G	A/G	G/G	A/G	G/G	G/G
127495	A	A/A	A/G	A/G	A/G	A/G	A/G	A/G	A/G
127502	AT	AT/AT	A/ATTT	AT/A	AT/A	AT/A	AT/A	A/ATTT	AT/A
127504	T	T/T	T/G	T/G	T/G	T/G	T/T	T/G	T/G
127525	A	A/A	G/G	A/G	A/G	G/G	A/G	G/G	A/G
127557	TGA	TGA/TGA	./.	TGA/TGA	TGA/TGA	./.	TGA/TGA	./.	./.
127560	TG	TG/TG	./.	TG/TG	TG/TG	./.	TG/TG	./.	./.
127562	A	A/A	./.	A/A	A/A	./.	A/A	./.	./.
127606	A	AT/AT	./.	AT/AT	AT/AT	./.	AT/AT	AT/AT	./.
127706	AG	AG/AG	AG/A	AG/AG	AG/AG	AG/AG	AG/AG	AG/A	AG/AG
127747	G	G/G	G/A	G/G	G/G	G/A	G/G	G/A	G/A
127754	A	A/A	A/G	A/A	A/A	A/G	A/A	A/G	A/G
127766	C	C/C	C/T	C/C	C/C	C/T	C/C	C/T	C/T
127791	G	G/G	G/C	G/G	G/G	G/C	G/G	G/C	G/C
127803	G	G/G	G/G	G/G	G/G	G/G	G/G	G/G	G/A
127809	T	T/T	./.	T/T	T/T	T/A	T/T	T/A	T/A
127816	T	T/T	./.	T/T	T/T	T/C	T/T	T/C	T/C
127819	A	A/A	./.	A/A	A/A	T/T	A/A	A/T	A/T
127834	G	G/G	./.	G/G	G/G	G/T	G/G	G/T	G/T
128007	A	A/A	A/A	A/A	A/A	A/C	A/A	A/A	A/A
128039	G	G/G	G/T	G/G	G/G	G/G	G/G	G/G	G/G
128048	A	A/A	A/C	A/A	A/A	A/C	A/A	A/C	C/C
128059	G	G/G	G/A	G/G	G/G	G/G	G/G	G/G	G/G
128080	TATTATAGTTCTAGATATAGTAC	TATTATAGTTCTAGATATAGTAC/TATTATAGTTCTAGATATAGTAC	TATTATAGTTCTAGATATAGTAC/TATTATAGTTCTAGATATAGTAC	TATTATAGTTCTAGATATAGTAC/TATTATAGTTCTAGATATAGTAC	TATTATAGTTCTAGATATAGTAC/TATTATAGTTCTAGATATAGTAC	TATTATAGTTCTAGATATAGTAC/T	TATTATAGTTCTAGATATAGTAC/TATTATAGTTCTAGATATAGTAC	TATTATAGTTCTAGATATAGTAC/T	TATTATAGTTCTAGATATAGTAC/TATTATAGTTCTAGATATAGTAC
128093	G	G/G	G/G	G/G	G/G	G/A	G/G	G/A	A/A
128109	G	G/G	G/G	G/G	G/G	G/A	G/G	G/G	G/G
128113	C	C/C	C/C	C/C	C/C	C/C	C/C	C/T	T/T
128121	A	A/A	A/A	A/A	A/A	A/G	A/A	A/G	G/G
128131	G	G/G	G/G	G/G	G/G	G/A	G/G	G/G	G/G
128178	C	C/C	C/C	C/C	C/C	./.	C/C	C/C	T/T
128189	C	C/C	C/C	C/C	C/C	./.	C/C	C/C	T/T
128191	G	G/G	G/A	G/G	G/G	./.	G/G	G/A	A/A
128297	T	T/T	T/T	T/T	T/T	./.	T/T	T/T	A/A
128343	G	G/G	C/C	G/G	G/G	./.	G/G	G/C	C/C
128361	A	A/A	A/A	A/A	A/A	./.	A/A	A/G	G/G
128436	A	A/A	T/T	A/A	A/A	./.	A/A	A/T	T/T
128449	C	C/C	C/T	C/C	C/C	./.	C/C	C/C	C/C
128458	T	T/T	T/T	T/T	T/T	./.	T/T	T/T	A/A
128460	A	A/A	A/G	A/A	A/A	./.	A/A	A/G	G/G
128530	T	T/T	T/C	T/T	T/C	T/C	T/T	T/C	T/C
128532	G	G/G	G/G	G/G	G/G	G/G	G/G	G/A	G/A
128560	A	A/C	C/C	A/C	A/C	C/C	A/C	A/C	C/C
128581	A	A/A	C/C	A/C	A/C	C/C	A/C	A/C	A/C
128623	A	A/A	A/G	A/A	A/G	G/G	A/A	A/G	A/G
128630	G	G/G	G/GT	G/G	G/GT	G/GT	G/G	G/GT	G/GT
128659	CA	CA/CA	CA/C	CA/CA	CA/CA	CA/C	CA/CA	CA/C	CA/C
128672	T	T/T	T/G	T/T	T/T	T/G	T/T	T/G	T/G
128692	A	A/A	G/G	A/G	A/G	G/G	A/G	G/G	A/G
128705	C	C/T	T/T	C/T	C/T	T/T	C/T	T/T	T/T
128722	A	A/AT	AT/AT	A/AT	A/AT	AT/AT	A/AT	A/AT	A/AT
128731	A	A/G	A/G	A/G	A/G	A/G	A/G	A/G	A/G
128782	T	T/C	C/C	T/C	T/C	C/C	T/C	C/C	C/C
128842	G	G/A	A/A	G/A	G/A	A/A	G/A	A/A	A/A
128851	G	G/G	G/G	G/G	G/G	G/G	G/G	G/T	G/G
128860	A	A/A	A/C	A/A	A/C	A/C	A/C	A/C	A/C
128928	G	G/G	G/G	G/G	G/G	G/A	G/G	G/A	G/A
128932	A	A/A	A/A	A/A	A/A	A/C	A/A	A/A	A/C
128944	C	C/C	C/C	C/C	C/C	C/C	C/C	C/T	C/C
128954	TA	TA/TA	TA/T	TA/TA	TA/TA	TA/T	TA/TA	TA/T	TA/TA
128955	A	A/A	A/G	A/G	A/G	A/G	A/G	A/G	A/G
128960	A	A/A	A/T	A/A	A/T	A/T	A/A	A/T	A/T
128965	T	T/T	T/C	T/C	T/C	C/C	T/C	T/C	T/C
129093	C	C/C	./.	C/C	C/C	./.	C/C	./.	T/T
129148	A	A/A	./.	A/A	A/A	./.	A/A	./.	G/G
129161	T	T/T	T/C	T/T	T/T	./.	T/T	./.	C/C
129169	A	A/A	A/T	A/A	A/A	./.	A/A	./.	T/T
129191	T	T/T	./.	T/T	T/T	./.	T/T	T/T	A/A
129195	C	CA/CA	./.	CA/CA	CA/CA	./.	CA/CA	./.	C/C
129201	ATT	ATT/ATT	./.	ATT/ATT	ATT/ATT	./.	ATT/ATT	./.	A/A
129225	T	T/T	./.	T/T	T/T	./.	T/T	./.	TA/TA
129298	C	C/C	./.	C/C	C/C	./.	C/C	C/C	T/T
129331	GTT	GTT/GTT	./.	GTT/GTT	GTT/GTT	./.	GTT/GTT	./.	G/G
129388	T	T/T	./.	T/T	T/T	./.	T/T	./.	G/G
129436	C	C/C	./.	C/C	C/C	./.	C/C	./.	T/T
129455	A	A/A	./.	A/A	A/A	./.	A/A	./.	AATATTTG/AATATTTG
129457	C	C/C	./.	C/C	C/C	./.	C/C	./.	A/A
129461	G	G/G	./.	G/G	G/G	./.	G/G	./.	G/A
129464	C	C/C	./.	C/C	C/C	./.	C/C	./.	C/A
129467	T	T/T	T/T	T/T	T/T	./.	T/T	T/T	T/C
129469	C	C/C	C/C	C/C	C/C	./.	C/C	C/C	C/T
129470	A	A/A	A/A	A/A	A/A	./.	A/A	A/A	A/G
129496	A	A/A	A/C	A/A	A/A	A/C	A/A	A/C	A/C
129543	T	T/T	T/C	T/T	T/C	T/C	T/T	T/C	T/C
[truncated: 3,800 more rows]
